# Supplementary material for: Characterization of Y chromosome diversity in newfoundland and labrador: evidence for a structured founding population
Source: Eur J Hum Genet. 2024 Oct 29;33(1):98–107. doi: 10.1038/s41431-024-01719-3 (PMC11711158; doi:10.1038/s41431-024-01719-3)
Supplement: Supplementary file 2 — Supplemental Table S1 [file 41431_2024_1719_MOESM2_ESM.xlsx]

## Sheet: Table S1; Complete SNP Table
			M9+				M9-					Build 37		ISOGG
List	Stage	0	1	.		0	1	.	M9?	Clade(s)	Prob.	Position	Name	Subgroup Name	Amb.	List
2274	IV	827	0	0		283	0	0	Mono	Mono		14814060	M171	A (Notes)		2274
4788	IV	827	0	0		283	0	0	Mono	Mono		21868776	M59	A (Notes)		4788
164	IV	827	0	0		282	0	1	Mono	Mono		2872583	V190	A0		164	NP
530	IV	827	0	0		283	0	0	Mono	Mono		6788191	V148	A0		530
551	IV	826	0	1		283	0	0	Mono	Mono		6843151	V149	A0		551
556	IV	827	0	0		283	0	0	Mono	Mono		6846615	V176	A0		556
574	IV	827	0	0		283	0	0	Mono	Mono		6863229	V177	A0		574
910	IV	827	0	0		283	0	0	Mono	Mono		7592457	V223	A0		910
914	IV	827	0	0		283	0	0	Mono	Mono		7596315	V225	A0		914
926	IV	827	0	0		283	0	0	Mono	Mono		7606633	V229	A0		926
950	IV	826	0	1		282	0	1	Mono	Mono		7654353	V239	A0		950
2354	IV	827	0	0		283	0	0	Mono	Mono		14905147	L995	A0		2354
2635	IV	827	0	0		283	0	0	Mono	Mono		15436806	L998	A0		2635
5335	IV	827	0	0		283	0	0	Mono	Mono		23117567	V196	A0		5335
557	IV	819	0	8		281	0	2	Mono	Mono		6847637	L1098	A0-T		557
1934	IV	826	0	1		283	0	0	Mono	Mono		13888035	L1116	A0-T		1934
588	IV	827	0	0		283	0	0	Mono	Mono		6877771	L1284	A00		588
1600	IV	827	0	0		283	0	0	Mono	Mono		8852748	AF4	A00		1600
2017	IV	827	0	0		283	0	0	Mono	Mono		14126859	AF8	A00		2017
2938	IV	814	0	13		275	0	8	Mono	Mono		16193008	AF9	A00		2938
2457	IV	827	0	0		283	0	0	Mono	Mono		15024040	L996	A0a		2457
4451	IV	827	0	0		283	0	0	Mono	Mono		21288728	L1011	A0a		4451
4821	IV	821	0	6		279	0	4	Mono	Mono		21889673	L1015	A0a		4821
648	IV	813	0	14		281	0	2	Mono	Mono		6932829	V159	A0a1		648
2015	IV	827	0	0		283	0	0	Mono	Mono		14125645	L1075	A0a1		2015
564	IV	826	0	1		283	0	0	Mono	Mono		6851720	V151	A0a1a		564
2075	IV	827	0	0		283	0	0	Mono	Mono		14249732	V181	A0a1a		2075
653	IV	827	0	0		283	0	0	Mono	Mono		6933056	L1289	A0a1b		653
2350	IV	827	0	0		283	0	0	Mono	Mono		14902417	L994	A0a2		2350
3453	IV	827	0	0		282	0	1	Mono	Mono		17419925	L1007	A0a2		3453
601	IV	827	0	0		283	0	0	Mono	Mono		6894291	L1038	A0b		601
848	IV	827	0	0		283	0	0	Mono	Mono		7400052	L1039	A0b		848
913	IV	827	0	0		283	0	0	Mono	Mono		7596228	L1040	A0b		913
46	IV	827	0	0		283	0	0	Mono	Mono		2710154	P305	A1		46
955	IV	827	0	0		283	0	0	Mono	Mono		7658712	V241	A1		955
1162	IV	825	0	2		282	0	1	Mono	Mono		8087059	L986	A1		1162
2930	IV	827	0	0		283	0	0	Mono	Mono		16181147	V161.2	A1	A	2930
3175	IV	827	0	0		283	0	0	Mono	Mono		16773792	L1004	A1		3175
3553	IV	827	0	0		283	0	0	Mono	Mono		17645335	V250	A1		3553
3713	IV	827	0	0		282	0	1	Mono	Mono		17947672	V168	A1		3713
161	IV	825	0	2		283	0	0	Mono	Mono		2868499	V215	A1a		161
165	IV	827	0	0		283	0	0	Mono	Mono		2872610	V191	A1a		165
598	IV	827	0	0		283	0	0	Mono	Mono		6890869	V14	A1a		598
603	IV	827	0	0		283	0	0	Mono	Mono		6894625	V25	A1a		603
604	IV	827	0	0		283	0	0	Mono	Mono		6894819	V26	A1a		604
610	IV	827	0	0		283	0	0	Mono	Mono		6905202	V28	A1a		610
647	IV	826	0	1		283	0	0	Mono	Mono		6932824	V30	A1a	A	647
2939	IV	827	0	0		283	0	0	Mono	Mono		16193088	V57	A1a		2939
4679	IV	827	0	0		283	0	0	Mono	Mono		21739754	M31	A1a		4679
160	IV	827	0	0		282	0	1	Mono	Mono		2868496	V214	A1a~		160
908	IV	825	0	2		283	0	0	Mono	Mono		7589303	V221	A1b		908
1281	IV	824	0	3		238	0	45	Mono	Mono		8349696	V1820	A1b		1281
2250	IV	826	0	1		283	0	0	Mono	Mono		14774366	Z17894	A1b		2250
3817	IV	827	0	0		283	0	0	Mono	Mono		18180294	L1009	A1b		3817
3961	IV	827	0	0		283	0	0	Mono	Mono		18759708	L1053	A1b		3961
4268	IV	818	0	9		281	0	2	Mono	Mono		19384407	V4072.1	A1b		4268
4270	IV	827	0	0		283	0	0	Mono	Mono		19390790	V4076	A1b		4270
553	IV	827	0	0		283	0	0	Mono	Mono		6845936	V50	A1b1a		553
911	IV	826	0	1		283	0	0	Mono	Mono		7593921	V224	A1b1a		911
3109	IV	827	0	0		283	0	0	Mono	Mono		16582907	L602	A1b1a		3109
676	IV	821	0	6		283	0	0	Mono	Mono		6954470	Page71	A1b1a1		676
2376	IV	827	0	0		283	0	0	Mono	Mono		14930151	Page87	A1b1a1		2376
2735	IV	827	0	0		283	0	0	Mono	Mono		15587462	M206	A1b1a1		2735
4581	IV	826	0	1		283	0	0	Mono	Mono		21610585	PN3	A1b1a1		4581
4654	IV	827	0	0		283	0	0	Mono	Mono		21722268	M14	A1b1a1		4654
4672	IV	827	0	0		283	0	0	Mono	Mono		21736239	M23	A1b1a1		4672
4762	IV	827	0	0		283	0	0	Mono	Mono		21844357	P5	A1b1a1		4762
4837	IV	827	0	0		283	0	0	Mono	Mono		21894447	M71	A1b1a1		4837
5140	IV	826	0	1		283	0	0	Mono	Mono		22741728	P247	A1b1a1		5140
5145	IV	827	0	0		283	0	0	Mono	Mono		22741821	P248	A1b1a1		5145
5494	IV	826	0	1		283	0	0	Mono	Mono		23497256	MEH1	A1b1a1		5494
5496	IV	827	0	0		283	0	0	Mono	Mono		23497714	P4	A1b1a1		5496
2479	IV	825	0	2		283	0	0	Mono	Mono		15030682	M196	A1b1a1a		2479
3878	IV	827	0	0		283	0	0	Mono	Mono		18571026	M6	A1b1a1a		3878
4787	IV	827	0	0		283	0	0	Mono	Mono		21868726	Page41	A1b1a1a		4787
4813	IV	827	0	0		283	0	0	Mono	Mono		21881115	P28	A1b1a1a1		4813
2697	IV	827	0	0		283	0	0	Mono	Mono		15526695	M212	A1b1a1a2a		2697
4720	IV	827	0	0		283	0	0	Mono	Mono		21765763	M114	A1b1a1a2a		4720
635	IV	825	0	2		283	0	0	Mono	Mono		6932148	P262	A1b1a1a2a1a		635
589	IV	827	0	0		283	0	0	Mono	Mono		6879761	V79	A1b1a1a2a1a~		589
923	IV	827	0	0		283	0	0	Mono	Mono		7604310	V228	A1b1a1a2a1a~		923
956	IV	827	0	0		283	0	0	Mono	Mono		7659715	V242	A1b1a1a2a1a~		956
2931	IV	826	0	1		283	0	0	Mono	Mono		16181491	V70	A1b1a1a2a1a~		2931
3372	IV	814	0	13		280	0	3	Mono	Mono		17202140	V61	A1b1a1a2a1a~		3372
3373	IV	822	0	5		283	0	0	Mono	Mono		17202140	V61	A1b1a1a2a1a~		3373
48	III	826	0	1		277	6	0	M9-	12		2710309	Page52.3	A1b1a1a2b~	A,W	48
49	IV	827	0	0		283	0	0	Mono	Mono		2710494	L949	A1b1a1a2b~		49
642	IV	827	0	0		283	0	0	Mono	Mono		6932648	L951	A1b1a1a2b~		642
733	IV	827	0	0		283	0	0	Mono	Mono		7076801	L952	A1b1a1a2b~		733
4129	IV	827	0	0		283	0	0	Mono	Mono		19105935	L965	A1b1a1a2b~		4129
5096	IV	827	0	0		283	0	0	Mono	Mono		22669438	L973	A1b1a1a2b~		5096
5286	IV	824	0	3		282	0	1	Mono	Mono		23010731	L975	A1b1a1a2b~		5286
5415	IV	826	0	1		283	0	0	Mono	Mono		23293047	L976	A1b1a1a2b~		5415
3283	IV	827	0	0		283	0	0	Mono	Mono		16942397	Page110	A1b1a1a3~		3283
4681	IV	826	0	1		283	0	0	Mono	Mono		21740436	M32	A1b1b		4681
4661	IV	826	0	1		283	0	0	Mono	Mono		21729839	M28	A1b1b1		4661
614	IV	827	0	0		283	0	0	Mono	Mono		6907838	V160	A1b1b2		614
1371	IV	827	0	0		283	0	0	Mono	Mono		8467082	PF1372	A1b1b2		1371
2407	IV	826	0	1		283	0	0	Mono	Mono		14968527	PF1373	A1b1b2		2407
2637	IV	827	0	0		283	0	0	Mono	Mono		15437050	M220	A1b1b2		2637
3538	IV	827	0	0		283	0	0	Mono	Mono		17596003	L427	A1b1b2		3538
3539	IV	827	0	0		283	0	0	Mono	Mono		17596023	L430	A1b1b2		3539
4883	IV	827	0	0		283	0	0	Mono	Mono		21925500	M144	A1b1b2		4883
5162	IV	827	0	0		283	0	0	Mono	Mono		22750174	Page17	A1b1b2		5162
2405	IV	827	0	0		283	0	0	Mono	Mono		14968331	Page89	A1b1b2a		2405
2692	IV	827	0	0		283	0	0	Mono	Mono		15515812	V3004	A1b1b2a		2692
4584	IV	827	0	0		283	0	0	Mono	Mono		21612078	P71	A1b1b2a		4584
4789	IV	827	0	0		283	0	0	Mono	Mono		21868863	Page42	A1b1b2a		4789
1369	IV	827	0	0		283	0	0	Mono	Mono		8466988	P291	A1b1b2a1		1369
2476	IV	827	0	0		283	0	0	Mono	Mono		15029492	M202	A1b1b2b		2476
4653	IV	827	0	0		283	0	0	Mono	Mono		21722098	PF1374	A1b1b2b		4653
4707	IV	827	0	0		283	0	0	Mono	Mono		21763273	M127	A1b1b2b		4707
4796	IV	827	0	0		283	0	0	Mono	Mono		21870638	PF1079	A1b1b2b		4796
600	IV	826	0	1		283	0	0	Mono	Mono		6893093	V10	A1b1b2b~		600
2873	IV	827	0	0		283	0	0	Mono	Mono		15879104	L420	A1b1b2b~		2873
4117	IV	827	0	0		283	0	0	Mono	Mono		19077672	PF962	A1b1b2b~		4117
4975	IV	822	0	5		280	0	3	Mono	Mono		22157292	L439	A1b1b2b~		4975
5243	IV	827	0	0		283	0	0	Mono	Mono		22922129	Page53	A1b1b2b~		5243
5634	IV	770	0	57		275	0	8	Mono	Mono		23989836	PF1287	A1b1b2b~		5634
4710	IV	827	0	0		283	0	0	Mono	Mono		21763965	M118	A1b1b2b1		4710
524	IV	827	0	0		283	0	0	Mono	Mono		6777077	V1	A1b1b2b2~		524
586	IV	827	0	0		283	0	0	Mono	Mono		6876484	V156	A1b1b2b2~		586
592	IV	827	0	0		283	0	0	Mono	Mono		6885631	V155	A1b1b2b2~		592
3473	IV	822	0	5		283	0	0	Mono	Mono		17466305	V51	A1b1b2b2~		3473
3554	IV	826	0	1		283	0	0	Mono	Mono		17645441	V67	A1c~		3554
536	IV	827	0	0		283	0	0	Mono	Mono		6804479	M8680	B~		536
4736	IV	827	0	0		283	0	0	Mono	Mono		21779251	M146	B1a		4736
2312	IV	825	0	2		282	0	1	Mono	Mono		14869076	M182	B2		2312
2449	IV	827	0	0		283	0	0	Mono	Mono		15020578	P85	B2		2449
467	IV	827	0	0		283	0	0	Mono	Mono		6659577	V217	B2~		467
595	IV	827	0	0		283	0	0	Mono	Mono		6887162	V85	B2~		595
943	IV	827	0	0		283	0	0	Mono	Mono		7644670	V234	B2~		943
2502	IV	827	0	0		283	0	0	Mono	Mono		15064733	M8760	B2~		2502
4793	IV	827	0	0		283	0	0	Mono	Mono		21869519	M150	B2a		4793
571	IV	824	0	3		282	0	1	Mono	Mono		6859558	V78	B2a1~		571
2638	IV	826	0	1		283	0	0	Mono	Mono		15437063	M218	B2a1a1		2638
4728	IV	827	0	0		283	0	0	Mono	Mono		21774180	M109	B2a1a1a1		4728
4783	IV	827	0	0		283	0	0	Mono	Mono		21868068	Page60	B2a1a1a1		4783
918	IV	826	0	1		283	0	0	Mono	Mono		7599027	V227	B2a1a1a1~		918
4593	IV	827	0	0		283	0	0	Mono	Mono		21621191	Page18	B2a1a1a1~		4593
5337	IV	827	0	0		283	0	0	Mono	Mono		23120337	V197	B2a1a1a1~	A	5337
582	IV	827	0	0		283	0	0	Mono	Mono		6870606	Z22737	B2a1a1a1a2		582
2317	IV	827	0	0		283	0	0	Mono	Mono		14870505	V2647	B2a1a1a1a2		2317
4890	IV	827	0	0		283	0	0	Mono	Mono		21932926	G1	B2a1a1a2		4890
904	IV	827	0	0		283	0	0	Mono	Mono		7583271	M43	B2a1a2a		904
4723	IV	826	0	1		283	0	0	Mono	Mono		21767959	M112	B2b		4723
681	IV	810	0	17		280	0	3	Mono	Mono		6958165	Page72	B2b~		681
5493	IV	826	0	1		282	0	1	Mono	Mono		23497067	M8659	B2b1		5493
2215	IV	827	0	0		283	0	0	Mono	Mono		14654615	V2539	B2b1a1~		2215
3209	IV	827	0	0		283	0	0	Mono	Mono		16834833	Page48	B2b1a1~		3209
2272	IV	827	0	0		283	0	0	Mono	Mono		14813717	M169	B2b1a1a~		2272
4722	IV	827	0	0		283	0	0	Mono	Mono		21766310	M115	B2b1a1a~		4722
4680	IV	827	0	0		283	0	0	Mono	Mono		21739815	M30	B2b1a1b		4680
4891	IV	827	0	0		283	0	0	Mono	Mono		21932935	M108.2	B2b1a1b1	A	4891
2710	IV	827	0	0		283	0	0	Mono	Mono		15544614	M211	B2b1a1c1		2710
2369	IV	822	0	5		283	0	0	Mono	Mono		14924617	Page86	B2b1a1d~		2369
1011	IV	827	0	0		283	0	0	Mono	Mono		7743388	M7601.2	B2b1a2~	A	1011
4864	IV	827	0	0		283	0	0	Mono	Mono		21906265	M65.2	B2b1b2~		4864
28	IV	826	0	1		283	0	0	Mono	Mono		2669416	M8945	BT		28
52	IV	827	0	0		283	0	0	Mono	Mono		2712956	M8947	BT		52
91	IV	827	0	0		283	0	0	Mono	Mono		2756519	V187	BT		91
147	IV	827	0	0		283	0	0	Mono	Mono		2842830	M8951	BT		147
162	IV	827	0	0		282	0	1	Mono	Mono		2868656	V216	BT		162
184	IV	826	0	1		283	0	0	Mono	Mono		2889399	M8954	BT		184
485	IV	827	0	0		283	0	0	Mono	Mono		6691986	M8959	BT		485
500	IV	827	0	0		283	0	0	Mono	Mono		6719048	M8961	BT		500
527	IV	827	0	0		283	0	0	Mono	Mono		6779907	M8967	BT		527
547	IV	827	0	0		283	0	0	Mono	Mono		6835056	M8968	BT		547
572	IV	827	0	0		283	0	0	Mono	Mono		6859691	V21	BT		572
578	IV	827	0	0		283	0	0	Mono	Mono		6865490	M8970	BT		578
615	IV	827	0	0		283	0	0	Mono	Mono		6908261	PF1408	BT		615
649	IV	827	0	0		283	0	0	Mono	Mono		6932831	V31	BT		649
655	IV	827	0	0		282	0	1	Mono	Mono		6936412	M8971	BT		655
700	IV	827	0	0		283	0	0	Mono	Mono		6993202	M8972	BT		700
711	IV	827	0	0		283	0	0	Mono	Mono		7037901	M8976	BT		711
779	IV	827	0	0		283	0	0	Mono	Mono		7171532	M8977	BT		779
815	IV	827	0	0		283	0	0	Mono	Mono		7269376	M8980	BT		815
824	IV	827	0	0		283	0	0	Mono	Mono		7302697	M8983	BT		824
835	IV	827	0	0		283	0	0	Mono	Mono		7324963	M8986	BT		835
870	IV	820	0	7		281	0	2	Mono	Mono		7531097	M8988	BT		870
892	IV	827	0	0		283	0	0	Mono	Mono		7563503	Z40386	BT		892
959	IV	827	0	0		283	0	0	Mono	Mono		7661695	M8994	BT		959
1001	IV	826	0	1		283	0	0	Mono	Mono		7735760	M8997	BT		1001
1022	IV	827	0	0		283	0	0	Mono	Mono		7763132	M8999	BT		1022
1048	IV	827	0	0		283	0	0	Mono	Mono		7815370	M9000	BT		1048
1055	IV	827	0	0		283	0	0	Mono	Mono		7838397	M9001	BT		1055
1078	IV	827	0	0		283	0	0	Mono	Mono		7890655	M9003	BT		1078
1084	IV	826	0	1		283	0	0	Mono	Mono		7904101	M9005	BT		1084
1088	IV	827	0	0		283	0	0	Mono	Mono		7907933	M9006	BT		1088
1106	IV	826	0	1		283	0	0	Mono	Mono		7944491	M9008	BT		1106
1127	IV	823	0	4		283	0	0	Mono	Mono		8009052	M9009	BT		1127
1143	IV	827	0	0		283	0	0	Mono	Mono		8042040	Z40387	BT		1143
1178	IV	827	0	0		282	0	1	Mono	Mono		8130509	M9015	BT		1178
1194	IV	827	0	0		283	0	0	Mono	Mono		8165769	M9016	BT		1194
1195	IV	827	0	0		283	0	0	Mono	Mono		8180027	Z40388	BT		1195
1215	IV	826	0	1		282	0	1	Mono	Mono		8226191	M9017	BT		1215
1272	IV	827	0	0		283	0	0	Mono	Mono		8330559	M9019	BT		1272
1277	IV	827	0	0		283	0	0	Mono	Mono		8337827	M9020	BT		1277
1348	IV	827	0	0		283	0	0	Mono	Mono		8446082	M9025	BT		1348
1421	IV	827	0	0		283	0	0	Mono	Mono		8511682	M9026	BT		1421
1436	IV	827	0	0		283	0	0	Mono	Mono		8540845	M9028	BT		1436
1477	IV	827	0	0		283	0	0	Mono	Mono		8594070	Z40389	BT		1477
1480	IV	827	0	0		283	0	0	Mono	Mono		8596285	M9030	BT		1480
1493	IV	827	0	0		283	0	0	Mono	Mono		8613037	PF302	BT		1493
1524	IV	826	0	1		283	0	0	Mono	Mono		8662142	M9034	BT		1524
1561	IV	826	0	1		282	0	1	Mono	Mono		8729512	M9038	BT		1561
1610	IV	827	0	0		283	0	0	Mono	Mono		8881498	M9042	BT		1610
1642	IV	827	0	0		283	0	0	Mono	Mono		9066684	M9045	BT		1642
1651	IV	827	0	0		283	0	0	Mono	Mono		9106630	M9046	BT		1651
1740	IV	827	0	0		283	0	0	Mono	Mono		9827891	M9054	BT		1740
1747	IV	827	0	0		283	0	0	Mono	Mono		9840307	M9056	BT		1747
1749	IV	827	0	0		283	0	0	Mono	Mono		9842503	M9057	BT		1749
1756	IV	824	0	3		283	0	0	Mono	Mono		9850716	M9064	BT		1756
1757	IV	823	0	4		283	0	0	Mono	Mono		9850725	M9065	BT		1757
1823	IV	827	0	0		282	0	1	Mono	Mono		10057648	Z40375	BT		1823
1825	IV	825	0	2		281	0	2	Mono	Mono		10068588	Z40376	BT		1825
1869	IV	826	0	1		281	0	2	Mono	Mono		13668726	Z40380	BT		1869
1914	IV	815	0	12		280	0	3	Mono	Mono		13823056	Z40401	BT		1914
1956	IV	827	0	0		283	0	0	Mono	Mono		14013228	M9075	BT		1956
1958	IV	826	0	1		283	0	0	Mono	Mono		14018605	M9076	BT		1958
1986	II	825	2	0		283	0	0	M9+	5		14069414	M9079	BT	W	1986
1991	IV	827	0	0		283	0	0	Mono	Mono		14075450	M9080	BT		1991
2003	IV	827	0	0		283	0	0	Mono	Mono		14096790	M9081	BT		2003
2008	IV	827	0	0		283	0	0	Mono	Mono		14108214	M9083	BT		2008
2027	IV	827	0	0		283	0	0	Mono	Mono		14150833	M9089	BT		2027
2116	IV	827	0	0		283	0	0	Mono	Mono		14344506	M9094	BT		2116
2127	IV	826	0	1		283	0	0	Mono	Mono		14386666	M9097	BT		2127
2148	IV	827	0	0		283	0	0	Mono	Mono		14461702	M9099	BT		2148
2230	IV	827	0	0		283	0	0	Mono	Mono		14720802	M9110	BT		2230
2239	IV	827	0	0		283	0	0	Mono	Mono		14762104	M9114	BT		2239
2255	IV	822	0	5		283	0	0	Mono	Mono		14778098	M9115	BT		2255
2260	IV	815	0	12		278	0	5	Mono	Mono		14786996	M9116	BT		2260
2293	IV	827	0	0		283	0	0	Mono	Mono		14839376	M9117	BT		2293
2324	IV	827	0	0		283	0	0	Mono	Mono		14885368	Page81	BT		2324
2417	IV	826	0	1		283	0	0	Mono	Mono		14980170	M9121	BT		2417
2454	IV	827	0	0		283	0	0	Mono	Mono		15022370	M9122	BT		2454
2501	IV	827	0	0		283	0	0	Mono	Mono		15063698	M9124	BT		2501
2503	IV	827	0	0		283	0	0	Mono	Mono		15068525	M9125	BT		2503
2515	IV	827	0	0		283	0	0	Mono	Mono		15095089	M9126	BT		2515
2525	IV	827	0	0		283	0	0	Mono	Mono		15112480	M9128	BT		2525
2568	IV	827	0	0		283	0	0	Mono	Mono		15256839	M9133	BT		2568
2569	IV	827	0	0		283	0	0	Mono	Mono		15261255	Z40392	BT		2569
2607	IV	827	0	0		283	0	0	Mono	Mono		15381787	M9135	BT		2607
2608	IV	827	0	0		283	0	0	Mono	Mono		15382324	M9136	BT		2608
2690	IV	827	0	0		283	0	0	Mono	Mono		15514552	M9140	BT		2690
2718	IV	827	0	0		283	0	0	Mono	Mono		15558761	M9142	BT		2718
2724	IV	827	0	0		283	0	0	Mono	Mono		15569966	M9143	BT		2724
2754	IV	820	0	7		280	0	3	Mono	Mono		15593938	M9145	BT		2754
2815	IV	827	0	0		282	0	1	Mono	Mono		15731578	M9148	BT		2815
2881	IV	827	0	0		283	0	0	Mono	Mono		15905094	M9152	BT		2881
2907	IV	794	0	33		272	0	11	Mono	Mono		15995289	M9157	BT		2907
2999	IV	826	0	1		283	0	0	Mono	Mono		16332337	M9166	BT		2999
3094	IV	827	0	0		283	0	0	Mono	Mono		16542464	S1572	BT		3094
3121	IV	825	0	2		283	0	0	Mono	Mono		16608008	M9176	BT		3121
3142	IV	827	0	0		283	0	0	Mono	Mono		16682167	Y8489	BT		3142
3148	IV	826	0	1		283	0	0	Mono	Mono		16694398	M9180	BT		3148
3170	IV	827	0	0		283	0	0	Mono	Mono		16766467	M9182	BT		3170
3192	IV	827	0	0		283	0	0	Mono	Mono		16808769	Z40393	BT		3192
3267	IV	827	0	0		283	0	0	Mono	Mono		16913677	M9187	BT		3267
3285	IV	800	0	27		276	0	7	Mono	Mono		16946901	M9188	BT		3285
3296	IV	827	0	0		283	0	0	Mono	Mono		16959883	M9189	BT		3296
3318	IV	827	0	0		283	0	0	Mono	Mono		17037979	V59	BT		3318
3322	IV	827	0	0		283	0	0	Mono	Mono		17041558	M9193	BT		3322
3368	IV	827	0	0		283	0	0	Mono	Mono		17192307	M9199	BT		3368
3405	IV	826	0	1		283	0	0	Mono	Mono		17298439	M9209	BT		3405
3428	IV	827	0	0		283	0	0	Mono	Mono		17353147	M9212	BT		3428
3437	IV	827	0	0		283	0	0	Mono	Mono		17388578	M9214	BT		3437
3442	IV	827	0	0		283	0	0	Mono	Mono		17393971	M9215	BT		3442
3485	IV	827	0	0		283	0	0	Mono	Mono		17504731	M9218	BT		3485
3492	IV	827	0	0		283	0	0	Mono	Mono		17510373	L962	BT		3492
3494	IV	827	0	0		283	0	0	Mono	Mono		17511829	M9219	BT		3494
3524	IV	813	0	14		280	0	3	Mono	Mono		17571812	M9220	BT		3524
3550	IV	827	0	0		283	0	0	Mono	Mono		17623760	M9223	BT		3550
3566	IV	826	0	1		283	0	0	Mono	Mono		17670179	M9226	BT		3566
3567	IV	827	0	0		283	0	0	Mono	Mono		17670193	M9227	BT		3567
3571	IV	825	0	2		282	0	1	Mono	Mono		17674985	M9228	BT		3571
3599	IV	827	0	0		283	0	0	Mono	Mono		17753892	M9231	BT		3599
3648	IV	827	0	0		282	0	1	Mono	Mono		17840394	M9235	BT		3648
3675	IV	827	0	0		283	0	0	Mono	Mono		17886479	M9237	BT		3675
3682	IV	827	0	0		283	0	0	Mono	Mono		17903900	M9238	BT		3682
3686	IV	827	0	0		283	0	0	Mono	Mono		17909260	M9239	BT		3686
3707	IV	827	0	0		283	0	0	Mono	Mono		17940510	M9240	BT		3707
3718	IV	825	0	2		283	0	0	Mono	Mono		17966904	M9242	BT		3718
3757	IV	827	0	0		283	0	0	Mono	Mono		18053867	M9244	BT		3757
3764	IV	827	0	0		283	0	0	Mono	Mono		18067088	M9245	BT		3764
3767	IV	827	0	0		283	0	0	Mono	Mono		18069115	M9246	BT		3767
3806	IV	827	0	0		283	0	0	Mono	Mono		18162272	M9252	BT		3806
3816	IV	827	0	0		282	0	1	Mono	Mono		18179224	M9253	BT		3816
3834	IV	827	0	0		283	0	0	Mono	Mono		18242832	M9254	BT		3834
3889	IV	827	0	0		283	0	0	Mono	Mono		18585407	M9255	BT		3889
3892	IV	827	0	0		283	0	0	Mono	Mono		18589521	M9257	BT		3892
3914	IV	827	0	0		283	0	0	Mono	Mono		18633816	M9261	BT		3914
3920	IV	827	0	0		283	0	0	Mono	Mono		18643546	M9262	BT		3920
4004	IV	827	0	0		283	0	0	Mono	Mono		18837871	M9265	BT		4004
4043	IV	827	0	0		283	0	0	Mono	Mono		18917853	M9267	BT		4043
4062	IV	827	0	0		283	0	0	Mono	Mono		18958429	M9269	BT		4062
4133	IV	827	0	0		282	0	1	Mono	Mono		19118181	M9277	BT		4133
4144	IV	826	0	1		283	0	0	Mono	Mono		19140679	PF969	BT		4144
4149	IV	827	0	0		283	0	0	Mono	Mono		19149592	M9280	BT		4149
4182	IV	826	0	1		283	0	0	Mono	Mono		19207843	M9282	BT		4182
4188	IV	827	0	0		283	0	0	Mono	Mono		19218668	M9283	BT		4188
4195	IV	825	0	2		283	0	0	Mono	Mono		19233322	M9284	BT		4195
4201	IV	827	0	0		283	0	0	Mono	Mono		19235631	M9285	BT		4201
4209	IV	826	0	1		283	0	0	Mono	Mono		19249565	M9286	BT		4209
4236	IV	826	0	1		283	0	0	Mono	Mono		19306455	V3998	BT		4236
4241	IV	827	0	0		283	0	0	Mono	Mono		19317082	M9289	BT		4241
4247	IV	826	0	1		281	0	2	Mono	Mono		19337259	M9291	BT		4247
4271	IV	827	0	0		283	0	0	Mono	Mono		19391922	M9292	BT		4271
4278	IV	826	0	1		283	0	0	Mono	Mono		19416000	M9293	BT		4278
4287	IV	825	0	2		281	0	2	Mono	Mono		19445252	M9295	BT		4287
4316	IV	812	0	15		279	0	4	Mono	Mono		19519830	Z12903	BT		4316
4363	IV	827	0	0		283	0	0	Mono	Mono		21069381	M9300	BT		4363
4387	IV	827	0	0		283	0	0	Mono	Mono		21122071	M9303	BT		4387
4407	IV	825	0	2		282	0	1	Mono	Mono		21183571	PF1021	BT		4407
4425	IV	826	0	1		283	0	0	Mono	Mono		21247623	M9310	BT		4425
4426	IV	827	0	0		283	0	0	Mono	Mono		21248962	Z40394	BT		4426
4431	IV	827	0	0		283	0	0	Mono	Mono		21253574	L438	BT		4431
4437	IV	827	0	0		283	0	0	Mono	Mono		21259569	M9311	BT		4437
4443	IV	821	0	6		282	0	1	Mono	Mono		21268114	M9312	BT		4443
4452	IV	826	0	1		283	0	0	Mono	Mono		21289152	M9315	BT		4452
4453	IV	826	0	1		283	0	0	Mono	Mono		21292327	M9316	BT		4453
4464	IV	827	0	0		283	0	0	Mono	Mono		21321168	M9318	BT		4464
4490	IV	827	0	0		283	0	0	Mono	Mono		21378573	Z40395	BT		4490
4495	IV	827	0	0		283	0	0	Mono	Mono		21391240	M9321	BT		4495
4533	IV	826	0	1		282	0	1	Mono	Mono		21486590	M9325	BT		4533
4534	IV	827	0	0		283	0	0	Mono	Mono		21490191	M9326	BT		4534
4537	IV	826	0	1		283	0	0	Mono	Mono		21492793	M9327	BT		4537
4550	IV	827	0	0		282	0	1	Mono	Mono		21518721	M9328	BT		4550
4565	IV	827	0	0		282	0	1	Mono	Mono		21567686	M9331	BT		4565
4599	IV	827	0	0		283	0	0	Mono	Mono		21627877	M9334	BT		4599
4605	IV	827	0	0		283	0	0	Mono	Mono		21637759	M9335	BT		4605
4615	IV	827	0	0		283	0	0	Mono	Mono		21646196	Page26	BT		4615
4630	IV	827	0	0		282	0	1	Mono	Mono		21674225	L969	BT		4630
4750	IV	827	0	0		283	0	0	Mono	Mono		21815245	M9341	BT		4750
4777	IV	827	0	0		283	0	0	Mono	Mono		21866840	M42	BT		4777
4897	IV	827	0	0		283	0	0	Mono	Mono		21938158	M94	BT		4897
4931	IV	827	0	0		283	0	0	Mono	Mono		22025458	M9346	BT		4931
4938	IV	827	0	0		283	0	0	Mono	Mono		22062727	M9347	BT		4938
4945	IV	827	0	0		283	0	0	Mono	Mono		22079278	M9348	BT		4945
4969	IV	827	0	0		283	0	0	Mono	Mono		22143034	M9349	BT		4969
4989	IV	827	0	0		283	0	0	Mono	Mono		22178817	L440	BT		4989
4991	IV	823	0	4		280	0	3	Mono	Mono		22180636	M9352	BT		4991
5086	IV	827	0	0		283	0	0	Mono	Mono		22625732	M9356	BT		5086
5119	IV	827	0	0		283	0	0	Mono	Mono		22719912	M9357	BT		5119
5125	IV	827	0	0		283	0	0	Mono	Mono		22727889	M9359	BT		5125
5128	IV	827	0	0		283	0	0	Mono	Mono		22730555	M9360	BT		5128
5129	IV	827	0	0		283	0	0	Mono	Mono		22730777	M9361	BT		5129
5159	IV	821	0	6		281	0	2	Mono	Mono		22748506	M299	BT		5159
5189	IV	827	0	0		283	0	0	Mono	Mono		22798764	M9362	BT		5189
5194	IV	827	0	0		283	0	0	Mono	Mono		22817840	M9365	BT		5194
5216	IV	827	0	0		266	0	17	Mono	Mono		22866729	M9366	BT		5216
5219	IV	827	0	0		283	0	0	Mono	Mono		22879049	M9367	BT		5219
5251	IV	827	0	0		283	0	0	Mono	Mono		22931502	M9370	BT		5251
5282	IV	821	0	6		281	0	2	Mono	Mono		23005081	M9372	BT		5282
5314	IV	826	0	1		283	0	0	Mono	Mono		23070865	M9376	BT		5314
5331	IV	825	0	2		283	0	0	Mono	Mono		23113295	M9378	BT		5331
5334	IV	827	0	0		283	0	0	Mono	Mono		23117154	PF1243	BT		5334
5371	IV	827	0	0		283	0	0	Mono	Mono		23199069	Z40409	BT		5371
5385	IV	827	0	0		283	0	0	Mono	Mono		23244049	M9379	BT		5385
5393	IV	826	0	1		283	0	0	Mono	Mono		23256074	M9380	BT		5393
5514	IV	827	0	0		283	0	0	Mono	Mono		23558260	M9393	BT		5514
5516	IV	826	0	1		283	0	0	Mono	Mono		23565114	M9394	BT		5516
5541	IV	0	803	24		0	275	8	Mono	Mono		23652150	Z40413	BT		5541
5554	IV	827	0	0		283	0	0	Mono	Mono		23757465	M9397	BT		5554
5651	IV	825	0	2		283	0	0	Mono	Mono		24377975	M9406	BT		5651
77	IV	827	0	0		283	0	0	Mono	Mono		2734854	RPS4Y711	C		77
111	IV	778	0	49		270	0	13	Mono	Mono		2803297	Y1763	C		111
773	IV	827	0	0		283	0	0	Mono	Mono		7159950	F917	C		773
1188	IV	827	0	0		283	0	0	Mono	Mono		8145871	F1118	C		1188
1355	IV	825	0	2		283	0	0	Mono	Mono		8454895	V2015	C		1355
1390	IV	827	0	0		283	0	0	Mono	Mono		8482631	V2099	C		1390
1433	IV	826	0	1		283	0	0	Mono	Mono		8537273	V2200	C		1433
1450	IV	827	0	0		283	0	0	Mono	Mono		8560645	V2258	C		1450
1512	IV	825	0	2		281	0	2	Mono	Mono		8640245	F1367	C		1512
1537	IV	827	0	0		283	0	0	Mono	Mono		8685038	P325	C		1537
1656	IV	827	0	0		283	0	0	Mono	Mono		9118085	F1490	C		1656
2053	IV	827	0	0		283	0	0	Mono	Mono		14206892	F1727	C		2053
2078	IV	795	0	32		274	0	9	Mono	Mono		14263271	F1743	C		2078
2196	IV	825	0	2		282	0	1	Mono	Mono		14603298	F1804	C		2196
2394	IV	824	0	3		283	0	0	Mono	Mono		14954047	F1871	C		2394
2500	IV	824	0	3		281	0	2	Mono	Mono		15060025	V2801	C		2500
2520	IV	827	0	0		283	0	0	Mono	Mono		15097043	V2823	C		2520
2642	IV	826	0	1		283	0	0	Mono	Mono		15437564	M216	C		2642
2912	IV	555	0	272		196	0	87	Mono	Mono		16035637	F2067	C		2912
3114	IV	827	0	0		283	0	0	Mono	Mono		16595733	F2211	C		3114
3172	IV	825	0	2		283	0	0	Mono	Mono		16768835	F2258	C		3172
3239	IV	827	0	0		283	0	0	Mono	Mono		16871809	F2305	C		3239
3398	IV	827	0	0		283	0	0	Mono	Mono		17286006	P324	C		3398
3419	IV	827	0	0		283	0	0	Mono	Mono		17328425	F2446	C		3419
3642	IV	827	0	0		283	0	0	Mono	Mono		17820514	F2606	C		3642
3646	IV	826	0	1		282	0	1	Mono	Mono		17833394	F2607	C		3646
3712	IV	827	0	0		283	0	0	Mono	Mono		17947542	V77	C		3712
3716	IV	827	0	0		283	0	0	Mono	Mono		17957903	F3712	C		3716
3741	IV	827	0	0		283	0	0	Mono	Mono		18030738	F2678	C		3741
3880	IV	827	0	0		283	0	0	Mono	Mono		18572332	F2774	C		3880
3902	IV	825	0	2		282	0	1	Mono	Mono		18613753	V3332	C		3902
3979	IV	822	0	5		280	0	3	Mono	Mono		18787125	V3497	C		3979
4001	IV	827	0	0		283	0	0	Mono	Mono		18832816	V3533	C		4001
4009	IV	827	0	0		283	0	0	Mono	Mono		18843140	V3554	C		4009
4026	IV	821	0	6		280	0	3	Mono	Mono		18890063	V3578	C		4026
4042	IV	827	0	0		282	0	1	Mono	Mono		18917306	V3600	C		4042
4071	II	827	0	0		281	2	0	M9-	7		18964479	V3643	C	W	4071
5002	IV	827	0	0		283	0	0	Mono	Mono		22208408	F3311	C		5002
5253	IV	826	0	1		282	0	1	Mono	Mono		22937380	F3719	C		5253
5287	IV	825	0	2		283	0	0	Mono	Mono		23020085	F3388	C		5287
5295	IV	827	0	0		283	0	0	Mono	Mono		23031841	F3395	C		5295
5312	IV	827	0	0		282	0	1	Mono	Mono		23067770	F3400	C		5312
5095	IV	827	0	0		283	0	0	Mono	Mono		22669220	PK2	C(Notes)		5095
5292	IV	827	0	0		283	0	0	Mono	Mono		23023974	Z1426	C1		5292
5234	IV	827	0	0		283	0	0	Mono	Mono		22914979	CTS11043	C1a		5234
821	IV	827	0	0		283	0	0	Mono	Mono		7291534	M8	C1a1		821
2316	IV	825	0	2		283	0	0	Mono	Mono		14870234	V2645	C1a1~		2316
2439	IV	826	0	1		283	0	0	Mono	Mono		15017505	M240	C1a1~		2439
4774	IV	827	0	0		281	0	2	Mono	Mono		21866491	M105	C1a1~		4774
5527	IV	827	0	0		283	0	0	Mono	Mono		23604196	Z7988	C1a1a1b		5527
107	IV	827	0	0		283	0	0	Mono	Mono		2795910	Z28000	C1a2		107
116	IV	827	0	0		283	0	0	Mono	Mono		2807426	Z28001	C1a2		116
554	IV	827	0	0		283	0	0	Mono	Mono		6845955	V20	C1a2		554
617	IV	825	0	2		283	0	0	Mono	Mono		6909957	V86	C1a2		617
944	IV	827	0	0		283	0	0	Mono	Mono		7647152	Z28783	C1a2		944
964	IV	827	0	0		283	0	0	Mono	Mono		7676565	Z28784	C1a2		964
1044	IV	827	0	0		283	0	0	Mono	Mono		7811623	Z28789	C1a2		1044
1103	IV	821	0	6		283	0	0	Mono	Mono		7938613	Z28792	C1a2		1103
1110	IV	827	0	0		283	0	0	Mono	Mono		7953413	Z29320	C1a2		1110
1362	IV	827	0	0		283	0	0	Mono	Mono		8462000	Z28805	C1a2		1362
1409	IV	827	0	0		283	0	0	Mono	Mono		8498791	Z28808	C1a2		1409
1454	IV	826	0	1		283	0	0	Mono	Mono		8564465	Z28811	C1a2		1454
1520	IV	826	0	1		283	0	0	Mono	Mono		8646282	Z28814	C1a2		1520
1521	IV	797	0	30		276	0	7	Mono	Mono		8647711	Z28815	C1a2		1521
2251	IV	827	0	0		283	0	0	Mono	Mono		14774539	Z29322	C1a2		2251
2282	IV	827	0	0		283	0	0	Mono	Mono		14820317	Z29323	C1a2		2282
2859	IV	827	0	0		283	0	0	Mono	Mono		15831202	Z28863	C1a2		2859
2865	IV	305	0	522		90	0	193	Mono	Mono		15852360	Z28864	C1a2		2865
2887	IV	827	0	0		283	0	0	Mono	Mono		15933881	Z28867	C1a2		2887
3325	IV	827	0	0		283	0	0	Mono	Mono		17048894	M1009	C1a2		3325
3883	IV	827	0	0		283	0	0	Mono	Mono		18576889	Z28932	C1a2		3883
3934	IV	827	0	0		283	0	0	Mono	Mono		18679308	Z28938	C1a2		3934
4088	IV	826	0	1		283	0	0	Mono	Mono		19024253	Z28946	C1a2		4088
4092	IV	825	0	2		280	0	3	Mono	Mono		19035347	Z28948	C1a2		4092
4130	IV	827	0	0		283	0	0	Mono	Mono		19108008	Z28951	C1a2		4130
4301	IV	827	0	0		283	0	0	Mono	Mono		19490323	Z29324	C1a2		4301
1347	IV	827	0	0		283	0	0	Mono	Mono		8445233	Z28803	C1a2a		1347
1453	IV	827	0	0		283	0	0	Mono	Mono		8563946	Z28810	C1a2a		1453
2553	IV	825	0	2		283	0	0	Mono	Mono		15222486	Z28857	C1a2a		2553
3879	IV	827	0	0		283	0	0	Mono	Mono		18572315	V3287	C1a2a		3879
4037	IV	824	0	3		283	0	0	Mono	Mono		18908253	Z28945	C1a2a		4037
56	IV	827	0	0		283	0	0	Mono	Mono		2717985	Z28767	C1a2a1		56
879	IV	827	0	0		283	0	0	Mono	Mono		7543039	Z28781	C1a2a1		879
909	IV	827	0	0		283	0	0	Mono	Mono		7589937	V222	C1a2a1		909
1392	IV	827	0	0		283	0	0	Mono	Mono		8482793	Z28807	C1a2a1		1392
1464	IV	827	0	0		283	0	0	Mono	Mono		8578064	Z28812	C1a2a1		1464
3896	IV	827	0	0		283	0	0	Mono	Mono		18600043	Z28934	C1a2a1		3896
4017	IV	827	0	0		281	0	2	Mono	Mono		18868114	Z28935	C1a2a1		4017
4190	IV	827	0	0		283	0	0	Mono	Mono		19219752	Z28955	C1a2a1		4190
4192	IV	827	0	0		283	0	0	Mono	Mono		19224173	Z28956	C1a2a1		4192
1517	IV	824	0	3		283	0	0	Mono	Mono		8643365	F1370	C1b		1517
4752	IV	826	0	1		283	0	0	Mono	Mono		21815765	Z16480	C1b		4752
183	IV	826	0	1		283	0	0	Mono	Mono		2889366	K43	C1b1a1a1		183
2302	IV	827	0	0		283	0	0	Mono	Mono		14850853	P92	C1b1a1a1		2302
103	IV	827	0	0		283	0	0	Mono	Mono		2784458	K41	C1b1a1a1a		103
817	IV	827	0	0		283	0	0	Mono	Mono		7279954	K107	C1b1a1a1a1a		817
1290	IV	827	0	0		283	0	0	Mono	Mono		8367491	K131	C1b1a1a1a1a		1290
106	IV	827	0	0		283	0	0	Mono	Mono		2794557	K42	C1b1a1a1a1a1		106
5568	IV	824	0	3		282	0	1	Mono	Mono		23792572	Z12518	C1b1a1a1a1a1a		5568
185	IV	825	0	2		283	0	0	Mono	Mono		2890490	Z5900	C1b1a1a2a1		185
80	IV	827	0	0		283	0	0	Mono	Mono		2737462	F725	C1b1a2b		80
125	IV	824	0	3		283	0	0	Mono	Mono		2816523	F736	C1b1a2b		125
476	IV	827	0	0		283	0	0	Mono	Mono		6668360	F796	C1b1a2b		476
515	IV	825	0	2		282	0	1	Mono	Mono		6741680	F821	C1b1a2b		515
650	IV	827	0	0		283	0	0	Mono	Mono		6932877	F873	C1b1a2b		650
651	IV	827	0	0		283	0	0	Mono	Mono		6932987	F4067	C1b1a2b		651
668	IV	827	0	0		283	0	0	Mono	Mono		6951737	F884	C1b1a2b		668
882	IV	827	0	0		282	0	1	Mono	Mono		7545688	F988	C1b1a2b		882
941	IV	826	0	1		283	0	0	Mono	Mono		7643777	F1033	C1b1a2b		941
1125	IV	823	0	4		282	0	1	Mono	Mono		7997470	F3859	C1b1a2b		1125
1170	IV	823	0	4		283	0	0	Mono	Mono		8117297	F3860	C1b1a2b		1170
1176	IV	827	0	0		283	0	0	Mono	Mono		8128296	F1109	C1b1a2b		1176
1299	IV	827	0	0		283	0	0	Mono	Mono		8381922	F3863	C1b1a2b		1299
1359	IV	827	0	0		283	0	0	Mono	Mono		8460176	F1220	C1b1a2b		1359
1408	IV	827	0	0		283	0	0	Mono	Mono		8498515	F1259	C1b1a2b		1408
1472	IV	826	0	1		283	0	0	Mono	Mono		8589831	F1331	C1b1a2b		1472
1494	IV	827	0	0		283	0	0	Mono	Mono		8613151	F4116	C1b1a2b		1494
1603	IV	825	0	2		283	0	0	Mono	Mono		8862487	F3882	C1b1a2b		1603
1984	IV	827	0	0		283	0	0	Mono	Mono		14065152	F1686	C1b1a2b		1984
2083	IV	827	0	0		283	0	0	Mono	Mono		14275268	F3915	C1b1a2b		2083
2130	IV	815	0	12		281	0	2	Mono	Mono		14397271	F1782	C1b1a2b		2130
2226	IV	827	0	0		283	0	0	Mono	Mono		14697887	F3922	C1b1a2b		2226
2551	IV	825	0	2		283	0	0	Mono	Mono		15219892	F1914	C1b1a2b		2551
2826	IV	826	0	1		281	0	2	Mono	Mono		15764766	F1990	C1b1a2b		2826
2864	IV	827	0	0		283	0	0	Mono	Mono		15847267	F2010	C1b1a2b		2864
2877	IV	827	0	0		283	0	0	Mono	Mono		15899755	F2031	C1b1a2b		2877
2944	II	826	1	0		283	0	0	M9+	NU		16201991	F2085	C1b1a2b	W	2944
2957	IV	825	0	2		283	0	0	Mono	Mono		16224533	F2098	C1b1a2b		2957
3017	IV	827	0	0		283	0	0	Mono	Mono		16368478	F2143	C1b1a2b		3017
3079	IV	821	0	6		282	0	1	Mono	Mono		16505425	F2181	C1b1a2b		3079
3080	IV	827	0	0		282	0	1	Mono	Mono		16508917	F2182	C1b1a2b		3080
3159	IV	827	0	0		283	0	0	Mono	Mono		16736046	F2248	C1b1a2b		3159
3225	IV	826	0	1		283	0	0	Mono	Mono		16854044	F2298	C1b1a2b		3225
3287	IV	827	0	0		283	0	0	Mono	Mono		16947886	F2333	C1b1a2b		3287
3290	IV	827	0	0		283	0	0	Mono	Mono		16951198	F2335	C1b1a2b		3290
3338	IV	827	0	0		283	0	0	Mono	Mono		17110718	F2381	C1b1a2b		3338
3456	IV	827	0	0		283	0	0	Mono	Mono		17421589	F2476	C1b1a2b		3456
3558	IV	827	0	0		283	0	0	Mono	Mono		17655987	F2545	C1b1a2b		3558
3559	IV	827	0	0		283	0	0	Mono	Mono		17656418	F3966	C1b1a2b		3559
3649	IV	827	0	0		283	0	0	Mono	Mono		17840955	F2611	C1b1a2b		3649
3702	IV	813	0	14		279	0	4	Mono	Mono		17934375	F2641	C1b1a2b		3702
3941	IV	826	0	1		283	0	0	Mono	Mono		18710779	F4265	C1b1a2b		3941
3955	IV	814	0	13		280	0	3	Mono	Mono		18744132	F2832	C1b1a2b		3955
3980	IV	827	0	0		283	0	0	Mono	Mono		18787373	F2848	C1b1a2b		3980
4012	IV	821	0	6		282	0	1	Mono	Mono		18852625	F2873	C1b1a2b		4012
4079	IV	827	0	0		283	0	0	Mono	Mono		18999411	F2915	C1b1a2b		4079
4140	IV	827	0	0		283	0	0	Mono	Mono		19135700	F2946	C1b1a2b		4140
4158	IV	827	0	0		283	0	0	Mono	Mono		19161668	F2959	C1b1a2b		4158
4230	IV	826	0	1		283	0	0	Mono	Mono		19285282	F3007	C1b1a2b		4230
4356	IV	826	0	1		283	0	0	Mono	Mono		21052319	F3107	C1b1a2b		4356
4369	IV	827	0	0		283	0	0	Mono	Mono		21083886	F3114	C1b1a2b		4369
4376	IV	827	0	0		283	0	0	Mono	Mono		21097978	F3120	C1b1a2b		4376
4396	IV	827	0	0		283	0	0	Mono	Mono		21148137	F3137	C1b1a2b		4396
4601	IV	826	0	1		283	0	0	Mono	Mono		21628445	F3219	C1b1a2b		4601
4662	IV	827	0	0		283	0	0	Mono	Mono		21730167	F3244	C1b1a2b		4662
5254	IV	826	0	1		283	0	0	Mono	Mono		22940275	F3378.2	C1b1a2b		5254
5255	IV	825	0	2		283	0	0	Mono	Mono		22942170	F3381	C1b1a2b		5255
5259	IV	827	0	0		283	0	0	Mono	Mono		22946162	F4020	C1b1a2b		5259
1320	IV	826	0	1		283	0	0	Mono	Mono		8418520	B465	C1b1a2b1a		1320
654	IV	827	0	0		283	0	0	Mono	Mono		6933080	SK1010	C1b2		654
1437	IV	827	0	0		283	0	0	Mono	Mono		8541673	Z31886	C1b2		1437
2216	IV	824	0	3		283	0	0	Mono	Mono		14655853	SK1013	C1b2		2216
2997	IV	827	0	0		283	0	0	Mono	Mono		16330869	Z31878	C1b2		2997
4039	IV	827	0	0		283	0	0	Mono	Mono		18913123	PH4087	C1b2		4039
4186	IV	827	0	0		282	0	1	Mono	Mono		19215759	PH4346	C1b2		4186
5278	IV	827	0	0		283	0	0	Mono	Mono		22995305	Z31881	C1b2		5278
5323	IV	826	0	1		283	0	0	Mono	Mono		23081529	PH5328	C1b2		5323
5727	IV	827	0	0		283	0	0	Mono	Mono		28767538	Z31884	C1b2		5727
4687	IV	827	0	0		283	0	0	Mono	Mono		21742158	M38	C1b2a		4687
2729	IV	827	0	0		283	0	0	Mono	Mono		15576203	M208	C1b2a1		2729
172	IV	827	0	0		283	0	0	Mono	Mono		2877479	M347	C1b2b		172
2727	IV	826	0	1		283	0	0	Mono	Mono		15575780	M210	C1b2b1		2727
2162	IV	827	0	0		283	0	0	Mono	Mono		14488952	P55	C1b3~		2162
2640	IV	827	0	0		283	0	0	Mono	Mono		15437333	M217	C2		2640
4086	IV	827	0	0		283	0	0	Mono	Mono		19020366	Z1453	C2		4086
5117	IV	827	0	0		282	0	1	Mono	Mono		22711592	L1373	C2a		5117
2675	I	796	31	0		272	11	0	BOTH		PI	15491978	FGC22105	C2a1a1a1a1a1~	W	2675
3156	III	825	0	2		245	29	9	M9-	1 – 10	MD	16723271	FT59	C2a1a1b1a2b~	W	3156
4689	IV	827	0	0		283	0	0	Mono	Mono		21749881	M48	C2a1a2		4689
4702	IV	827	0	0		283	0	0	Mono	Mono		21759138	M77	C2a1a2a		4702
4862	IV	827	0	0		283	0	0	Mono	Mono		21905917	M86	C2a1a2a		4862
867	IV	826	0	1		283	0	0	Mono	Mono		7527930	IMS-JST002613-27	C2b1		867
3651	IV	827	0	0		283	0	0	Mono	Mono		17844001	Z1338	C2b1		3651
4705	IV	827	0	0		283	0	0	Mono	Mono		21761737	Page12	C2b1		4705
1038	IV	827	0	0		283	0	0	Mono	Mono		7801788	Z1300	C2b1a		1038
2589	IV	827	0	0		283	0	0	Mono	Mono		15339328	Z1301	C2b1a		2589
2811	IV	827	0	0		279	0	4	Mono	Mono		15724326	CTS4590	C2b1a		2811
4183	IV	827	0	0		283	0	0	Mono	Mono		19207887	F2982	C2b1a		4183
87	IV	827	0	0		283	0	0	Mono	Mono		2750408	M407	C2b1a1a1a		87
1581	IV	827	0	0		283	0	0	Mono	Mono		8804321	F3880	C2b1a2		1581
1458	IV	827	0	0		283	0	0	Mono	Mono		8571457	F1319	C2b1a2a		1458
2974	IV	824	0	3		280	0	3	Mono	Mono		16262392	F3777	C2b1a2a1		2974
3929	IV	826	0	1		283	0	0	Mono	Mono		18666927	Z2201.2	C2b1a2a1		3929
585	IV	827	0	0		283	0	0	Mono	Mono		6875257	F845	C2b1b		585
3157	IV	827	0	0		283	0	0	Mono	Mono		16734196	K548	C2b1b1		3157
5206	IV	827	0	0		283	0	0	Mono	Mono		22836292	CTS10923	C2b1b1		5206
2165	IV	827	0	0		283	0	0	Mono	Mono		14495229	Z12284^	C2b1b1a1		2165
4855	IV	827	0	0		283	0	0	Mono	Mono		21902505	M93	C2b1b1b4~		4855
2043	I	827	0	0		246	37	0	M9-	1 – 10		14197867	PF2587	CF		2043
2544	I	827	0	0		246	37	0	M9-	1 – 10		15203676	PF2668	CF		2544
3233	III	826	0	1		246	37	0	M9-	1 – 10		16863259	PF2697	CF		3233
74	IV	825	0	2		283	0	0	Mono	Mono		2733618	M8948	CT		74
83	IV	826	0	1		283	0	0	Mono	Mono		2744386	M5576	CT		83
517	IV	826	0	1		283	0	0	Mono	Mono		6744622	M5583	CT		517
545	IV	827	0	0		283	0	0	Mono	Mono		6831340	M5584	CT		545
577	IV	827	0	0		283	0	0	Mono	Mono		6864267	V9	CT		577
698	IV	827	0	0		283	0	0	Mono	Mono		6991000	PF210	CT		698
712	IV	827	0	0		283	0	0	Mono	Mono		7041647	M5590	CT		712
768	IV	827	0	0		282	0	1	Mono	Mono		7153375	PF223	CT		768
840	IV	825	0	2		282	0	1	Mono	Mono		7358315	PF234	CT		840
857	IV	827	0	0		283	0	0	Mono	Mono		7416169	M5600	CT		857
871	IV	824	0	3		283	0	0	Mono	Mono		7533511	M5601	CT		871
916	IV	827	0	0		283	0	0	Mono	Mono		7597185	V226	CT		916
984	IV	827	0	0		282	0	1	Mono	Mono		7707484	M5607	CT		984
995	IV	827	0	0		283	0	0	Mono	Mono		7729324	PF258	CT		995
1007	IV	827	0	0		283	0	0	Mono	Mono		7738840	M5609	CT		1007
1008	IV	827	0	0		283	0	0	Mono	Mono		7740081	M5610	CT		1008
1028	IV	826	0	1		282	0	1	Mono	Mono		7778691	PF263	CT		1028
1036	IV	827	0	0		283	0	0	Mono	Mono		7796647	M5613	CT		1036
1076	IV	826	0	1		283	0	0	Mono	Mono		7887815	M5615	CT		1076
1098	IV	827	0	0		283	0	0	Mono	Mono		7921525	PF272	CT		1098
1117	IV	827	0	0		283	0	0	Mono	Mono		7970612	PF278	CT		1117
1185	IV	779	0	48		274	0	9	Mono	Mono		8138589	M5625	CT		1185
1196	IV	827	0	0		283	0	0	Mono	Mono		8183439	M5627	CT		1196
1243	IV	827	0	0		283	0	0	Mono	Mono		8262951	M5629	CT		1243
1309	IV	827	0	0		283	0	0	Mono	Mono		8396636	PF292	CT		1309
1428	IV	827	0	0		283	0	0	Mono	Mono		8526565	M5632	CT		1428
1439	IV	827	0	0		283	0	0	Mono	Mono		8543804	M5633	CT		1439
1510	IV	827	0	0		283	0	0	Mono	Mono		8635526	M5636	CT		1510
1713	IV	825	0	2		282	0	1	Mono	Mono		9758726	PF342	CT		1713
1821	IV	827	0	0		283	0	0	Mono	Mono		10045515	Z17707	CT		1821
1985	IV	827	0	0		283	0	0	Mono	Mono		14065693	M5649	CT		1985
2013	IV	820	0	7		282	0	1	Mono	Mono		14124435	M5650	CT		2013
2024	IV	827	0	0		283	0	0	Mono	Mono		14149010	M5651	CT		2024
2025	IV	827	0	0		283	0	0	Mono	Mono		14149520	M5652	CT		2025
2034	IV	827	0	0		283	0	0	Mono	Mono		14172842	M5653	CT		2034
2092	IV	826	0	1		283	0	0	Mono	Mono		14289530	M5657	CT		2092
2143	IV	827	0	0		283	0	0	Mono	Mono		14439817	CTS2711	CT		2143
2155	IV	827	0	0		283	0	0	Mono	Mono		14472971	Y1526	CT		2155
2221	IV	826	0	1		283	0	0	Mono	Mono		14671991	M5664	CT		2221
2273	IV	827	0	0		283	0	0	Mono	Mono		14813991	PF1416	CT		2273
2361	IV	825	0	2		283	0	0	Mono	Mono		14917660	M5669	CT		2361
2382	IV	820	0	7		280	0	3	Mono	Mono		14943290	M5670	CT		2382
2521	IV	827	0	0		283	0	0	Mono	Mono		15097073	M5671	CT		2521
2594	IV	827	0	0		283	0	0	Mono	Mono		15344987	PF719	CT		2594
2763	IV	827	0	0		283	0	0	Mono	Mono		15614295	M5679	CT		2763
2767	IV	827	0	0		283	0	0	Mono	Mono		15615637	M5680	CT		2767
2786	IV	826	0	1		283	0	0	Mono	Mono		15662994	M5682	CT		2786
2838	IV	827	0	0		283	0	0	Mono	Mono		15792531	M5684	CT		2838
2926	IV	827	0	0		283	0	0	Mono	Mono		16131945	Y1531	CT		2926
2950	IV	811	0	16		279	0	4	Mono	Mono		16203547	M5690	CT		2950
2973	IV	823	0	4		282	0	1	Mono	Mono		16262390	PF779	CT		2973
2995	IV	827	0	0		283	0	0	Mono	Mono		16325663	M5692	CT		2995
3007	IV	827	0	0		283	0	0	Mono	Mono		16346371	M5694	CT		3007
3061	IV	827	0	0		283	0	0	Mono	Mono		16465771	M5697	CT		3061
3173	IV	826	0	1		283	0	0	Mono	Mono		16770207	M5700	CT		3173
3204	IV	827	0	0		283	0	0	Mono	Mono		16822011	M5705	CT		3204
3219	IV	827	0	0		283	0	0	Mono	Mono		16844116	PF815	CT		3219
3234	IV	826	0	1		283	0	0	Mono	Mono		16865757	M5707	CT		3234
3241	IV	826	0	1		283	0	0	Mono	Mono		16877090	M5708	CT		3241
3250	IV	827	0	0		283	0	0	Mono	Mono		16887784	M5709	CT		3250
3335	IV	826	0	1		283	0	0	Mono	Mono		17104433	M5712	CT		3335
3340	IV	827	0	0		283	0	0	Mono	Mono		17114434	M5713	CT		3340
3359	IV	827	0	0		283	0	0	Mono	Mono		17174326	M5714	CT		3359
3409	IV	827	0	0		283	0	0	Mono	Mono		17301733	PF840	CT		3409
3498	IV	827	0	0		283	0	0	Mono	Mono		17515027	V52	CT		3498
3501	IV	824	0	3		282	0	1	Mono	Mono		17517587	M5722	CT		3501
3565	IV	827	0	0		283	0	0	Mono	Mono		17670046	M5726	CT		3565
3593	IV	827	0	0		283	0	0	Mono	Mono		17742131	M5727	CT		3593
3598	IV	826	0	1		283	0	0	Mono	Mono		17751557	M5729	CT		3598
3680	IV	827	0	0		283	0	0	Mono	Mono		17894575	M5736	CT		3680
3681	IV	827	0	0		283	0	0	Mono	Mono		17897543	PF892	CT		3681
3687	IV	827	0	0		283	0	0	Mono	Mono		17909505	M5738	CT		3687
3722	IV	827	0	0		283	0	0	Mono	Mono		17975155	Y1537	CT		3722
3774	IV	826	0	1		283	0	0	Mono	Mono		18077583	M5743	CT		3774
3815	IV	827	0	0		283	0	0	Mono	Mono		18179043	M5747	CT		3815
3893	IV	827	0	0		283	0	0	Mono	Mono		18592845	M5748	CT		3893
3906	IV	827	0	0		283	0	0	Mono	Mono		18616467	M5750	CT		3906
3943	IV	825	0	2		283	0	0	Mono	Mono		18715075	PF937	CT		3943
4053	IV	827	0	0		283	0	0	Mono	Mono		18940202	M5754	CT		4053
4057	IV	827	0	0		283	0	0	Mono	Mono		18948988	PF951	CT		4057
4066	IV	820	0	7		278	0	5	Mono	Mono		18961874	M5758	CT		4066
4095	IV	827	0	0		283	0	0	Mono	Mono		19039750	M5762	CT		4095
4108	IV	825	0	2		282	0	1	Mono	Mono		19059200	M5763	CT		4108
4124	IV	827	0	0		283	0	0	Mono	Mono		19090637	M5764	CT		4124
4162	IV	826	0	1		283	0	0	Mono	Mono		19167672	CTS9948	CT		4162
4163	IV	827	0	0		283	0	0	Mono	Mono		19169483	PF970	CT		4163
4184	IV	826	0	1		283	0	0	Mono	Mono		19212465	M5766	CT		4184
4281	IV	827	0	0		283	0	0	Mono	Mono		19421388	M5770	CT		4281
4373	IV	827	0	0		283	0	0	Mono	Mono		21095622	PF1016	CT		4373
4428	IV	825	0	2		282	0	1	Mono	Mono		21250559	M5775	CT		4428
4436	IV	827	0	0		283	0	0	Mono	Mono		21258894	PF1029	CT		4436
4442	IV	827	0	0		283	0	0	Mono	Mono		21267676	M5777	CT		4442
4474	IV	827	0	0		283	0	0	Mono	Mono		21353965	PF1040	CT		4474
4510	IV	827	0	0		283	0	0	Mono	Mono		21413635	PF1046	CT		4510
4514	IV	827	0	0		283	0	0	Mono	Mono		21429988	M5783	CT		4514
4619	IV	827	0	0		283	0	0	Mono	Mono		21650381	PF1061	CT		4619
4632	IV	827	0	0		283	0	0	Mono	Mono		21674378	PF1065	CT		4632
4634	IV	827	0	0		283	0	0	Mono	Mono		21683734	M5788	CT		4634
4940	IV	827	0	0		283	0	0	Mono	Mono		22067044	PF1092	CT		4940
4965	IV	826	0	1		283	0	0	Mono	Mono		22136242	PF1097	CT		4965
5059	IV	827	0	0		283	0	0	Mono	Mono		22571947	PF1203	CT		5059
5151	IV	827	0	0		283	0	0	Mono	Mono		22744945	M294	CT		5151
5210	IV	825	0	2		283	0	0	Mono	Mono		22850240	M5804	CT		5210
5325	IV	827	0	0		283	0	0	Mono	Mono		23081753	M5808	CT		5325
5329	IV	825	0	2		282	0	1	Mono	Mono		23105586	M5812	CT		5329
5374	IV	825	0	2		283	0	0	Mono	Mono		23234852	Y1571	CT		5374
5416	IV	827	0	0		283	0	0	Mono	Mono		23298645	M5816	CT		5416
5417	IV	826	0	1		283	0	0	Mono	Mono		23302389	L977	CT		5417
5476	IV	825	0	2		283	0	0	Mono	Mono		23466468	M5819	CT		5476
5511	IV	826	0	1		283	0	0	Mono	Mono		23555082	M5821	CT		5511
5643	IV	825	0	2		283	0	0	Mono	Mono		24358251	Y1574	CT		5643
5674	IV	825	0	2		283	0	0	Mono	Mono		24443898	M5825	CT		5674
5709	IV	827	0	0		281	0	2	Mono	Mono		28590906	Y1578	CT		5709
4849	IV	827	0	0		283	0	0	Mono	Mono		21899888	N2	D (Notes)		4849
66	IV	827	0	0		283	0	0	Mono	Mono		2726402	CTS94	D1		66
135	IV	827	0	0		283	0	0	Mono	Mono		2828425	IMS-JST021355	D1		135
463	IV	827	0	0		283	0	0	Mono	Mono		6630211	F3835	D1		463
750	IV	827	0	0		283	0	0	Mono	Mono		7129691	Z1588	D1		750
864	IV	827	0	0		283	0	0	Mono	Mono		7520390	F975	D1		864
942	IV	826	0	1		283	0	0	Mono	Mono		7643998	V1320	D1		942
1031	IV	827	0	0		283	0	0	Mono	Mono		7792496	V1437	D1		1031
1251	IV	827	0	0		283	0	0	Mono	Mono		8280433	Z1591	D1		1251
1414	IV	827	0	0		283	0	0	Mono	Mono		8503447	V2153	D1		1414
1449	IV	827	0	0		283	0	0	Mono	Mono		8559992	V2256	D1		1449
1604	IV	826	0	1		282	0	1	Mono	Mono		8869318	F1439	D1		1604
1741	IV	827	0	0		283	0	0	Mono	Mono		9828418	F1612	D1		1741
1772	IV	823	0	4		282	0	1	Mono	Mono		9901153	F1642	D1		1772
2201	IV	808	0	19		281	0	2	Mono	Mono		14609947	F3920	D1		2201
2566	IV	821	0	6		283	0	0	Mono	Mono		15253322	V2849	D1		2566
2585	IV	826	0	1		283	0	0	Mono	Mono		15315059	V2885	D1		2585
2904	IV	827	0	0		283	0	0	Mono	Mono		15985397	F2062	D1		2904
3018	IV	827	0	0		283	0	0	Mono	Mono		16370123	Z1608	D1		3018
3032	IV	827	0	0		283	0	0	Mono	Mono		16403895	F2157	D1		3032
3040	IV	827	0	0		283	0	0	Mono	Mono		16415936	Z1610	D1		3040
3258	IV	827	0	0		283	0	0	Mono	Mono		16902070	F2318	D1		3258
3268	IV	827	0	0		283	0	0	Mono	Mono		16915498	F2325	D1		3268
3429	IV	827	0	0		283	0	0	Mono	Mono		17358069	F2455	D1		3429
3536	IV	827	0	0		283	0	0	Mono	Mono		17595451	F3709	D1		3536
3725	IV	827	0	0		283	0	0	Mono	Mono		17980858	Z1612	D1		3725
3763	IV	827	0	0		283	0	0	Mono	Mono		18066200	F3976	D1		3763
3863	IV	827	0	0		283	0	0	Mono	Mono		18538031	F2765	D1		3863
4087	IV	827	0	0		283	0	0	Mono	Mono		19020916	V3694	D1		4087
4155	IV	826	0	1		283	0	0	Mono	Mono		19156924	F2956	D1		4155
4972	IV	827	0	0		283	0	0	Mono	Mono		22148722	F3289	D1		4972
5067	IV	820	0	7		279	0	4	Mono	Mono		22584021	F3321	D1		5067
5085	IV	827	0	0		283	0	0	Mono	Mono		22625398	Z1620	D1		5085
5239	IV	827	0	0		283	0	0	Mono	Mono		22919926	F3370	D1		5239
5550	IV	826	0	1		282	0	1	Mono	Mono		23749005	F3519	D1		5550
5655	IV	825	0	2		283	0	0	Mono	Mono		24390651	F3615	D1		5655
5688	IV	821	0	6		282	0	1	Mono	Mono		24495962	F3666	D1		5688
1992	IV	827	0	0		283	0	0	Mono	Mono		14076879	F1690	D1~		1992
3317	IV	827	0	0		283	0	0	Mono	Mono		17033780	F3704	D1~		3317
3208	IV	827	0	0		283	0	0	Mono	Mono		16832763	F2285	D1a	A	3208
5365	IV	827	0	0		283	0	0	Mono	Mono		23165423	CTS11577	D1a		5365
3147	IV	827	0	0		282	0	1	Mono	Mono		16693532	F2238	D1a1a1		3147
1926	IV	827	0	0		283	0	0	Mono	Mono		13864428	Z26282.2	D1a1a1a1a1b2b~		1926
2171	IV	825	0	2		283	0	0	Mono	Mono		14497168	P47	D1a1b1~		2171
50	IV	827	0	0		283	0	0	Mono	Mono		2711801	Y14732	D1a1b1a		50
1575	IV	827	0	0		283	0	0	Mono	Mono		8784179	F1412.2	D1a1b1a	A	1575
2007	IV	826	0	1		283	0	0	Mono	Mono		14106253	Y14779	D1a1b1a		2007
2292	IV	827	0	0		283	0	0	Mono	Mono		14838700	Page31	D1a2a		2292
3781	IV	827	0	0		283	0	0	Mono	Mono		18097249	P190	D1a2a		3781
4800	IV	827	0	0		283	0	0	Mono	Mono		21872738	M55	D1a2a		4800
4719	IV	825	0	2		282	0	1	Mono	Mono		21765281	M116.2	D1a2a1	A	4719
4888	IV	827	0	0		283	0	0	Mono	Mono		21930287	M125	D1a2a1a		4888
72	IV	827	0	0		283	0	0	Mono	Mono		2731887	IMS-JST055457	D1a2a1a2		72
5683	IV	825	0	2		283	0	0	Mono	Mono		24464597	IMS-JST022457	D1a2a1a2		5683
1391	IV	823	0	4		283	0	0	Mono	Mono		8482714	Z3611	D1a2a1a2b1	A	1391
2022	IV	827	0	0		283	0	0	Mono	Mono		14141411	Z1498	D1a2a1a2b1	A	2022
2330	IV	827	0	0		283	0	0	Mono	Mono		14889059	CTS3397	D1a2a1a2b1	A	2330
4754	IV	827	0	0		283	0	0	Mono	Mono		21817062	Z3642	D1a2a1a2b1	A	4754
952	IV	827	0	0		283	0	0	Mono	Mono		7656808	Z3605	D1a2a1a2b1a	A	952
1023	IV	826	0	1		283	0	0	Mono	Mono		7765271	Z3607	D1a2a1a2b1a	A	1023
1261	IV	827	0	0		283	0	0	Mono	Mono		8292501	Z1501	D1a2a1a2b1a	A	1261
1535	IV	587	0	240		202	0	81	Mono	Mono		8681455	Z3617	D1a2a1a2b1a	A	1535
3663	IV	827	0	0		283	0	0	Mono	Mono		17864712	CTS8181	D1a2a1a2b1a	A	3663
3967	IV	827	0	0		283	0	0	Mono	Mono		18770421	Z1502	D1a2a1a2b1a	A	3967
4309	IV	827	0	0		283	0	0	Mono	Mono		19502802	Z1503	D1a2a1a2b1a	A	4309
5082	IV	827	0	0		283	0	0	Mono	Mono		22617318	Z3651	D1a2a1a2b1a	A	5082
4874	IV	826	0	1		281	0	2	Mono	Mono		21916474	Z1504	D1a2a1a2b1a1	A	4874
2629	IV	827	0	0		283	0	0	Mono	Mono		15426000	P120	D1a2a1b~		2629
537	IV	827	0	0		283	0	0	Mono	Mono		6804892	Z1569	D1a2a1c1		537
737	IV	827	0	0		283	0	0	Mono	Mono		7079046	Z1570	D1a2a1c1		737
4842	IV	827	0	0		283	0	0	Mono	Mono		21897321	Z14878	D1a2a1c1		4842
820	IV	826	0	1		283	0	0	Mono	Mono		7283222	Z1533	D1a2a1c1a		820
5684	IV	820	0	7		283	0	0	Mono	Mono		24471706	IMS-JST022456	D1a2a1c1a		5684
126	IV	827	0	0		283	0	0	Mono	Mono		2818823	Z1527	D1a2a1c1a1		126
186	IV	826	0	1		283	0	0	Mono	Mono		2890647	Z1528	D1a2a1c1a1	A	186
4827	IV	827	0	0		283	0	0	Mono	Mono		21892634	M151	D1a2a1c1a1c~		4827
5221	IV	827	0	0		283	0	0	Mono	Mono		22882865	M6525	D1a2a1c1b		5221
88	IV	826	0	1		283	0	0	Mono	Mono		2750950	CTS131	D1a2a2		88
2742	III	826	0	1		281	2	0	M9-	34		15591445	M228.2	D1a2a2a2b	A,W	2742
5560	IV	827	0	0		283	0	0	Mono	Mono		23769206	V8035^^	D1a2b1	A	5560
133	IV	827	0	0		283	0	0	Mono	Mono		2828140	L1378	D1b		133
2744	IV	827	0	0		283	0	0	Mono	Mono		15591447	M226.2	D1b	A	2744
71	I	827	0	0		246	37	0	M9-	1 – 10		2728927	PF1447	DE		71
831	III	827	0	0		245	37	1	M9-	1 – 10		7320623	PF1423	DE		831
876	I	827	0	0		246	37	0	M9-	1 – 10		7540450	M5402	DE		876
1156	I	827	0	0		246	37	0	M9-	1 – 10		8072664	PF1425	DE		1156
1758	I	827	0	0		246	37	0	M9-	1 – 10		9851457	PF1430	DE		1758
2296	I	827	0	0		246	37	0	M9-	1 – 10		14842223	PF1432	DE		2296
2709	III	826	0	1		246	37	0	M9-	1 – 10		15543875	PF1433	DE		2709
2740	I	827	0	0		246	37	0	M9-	1 – 10		15590674	PF1434	DE		2740
2748	I	827	0	0		246	37	0	M9-	1 – 10		15591537	PF1435	DE		2748
3873	I	827	0	0		246	37	0	M9-	1 – 10		18561042	P153	DE		3873
4036	III	824	0	3		246	37	0	M9-	1 – 10		18907927	PF1770	DE		4036
4248	I	827	0	0		246	37	0	M9-	1 – 10		19338287	M5518	DE		4248
4257	I	827	0	0		246	37	0	M9-	1 – 10		19370916	PF1439	DE		4257
4421	I	827	0	0		246	37	0	M9-	1 – 10		21227423	PF1442	DE		4421
4457	I	827	0	0		246	37	0	M9-	1 – 10		21306315	PF1797.2	DE	A	4457
4646	I	827	0	0		246	37	0	M9-	1 – 10		21717208	PF1444	DE		4646
5122	III	826	0	1		246	36	1	M9-	1 – 10	MD	22721522	PF1876	DE		5122
5656	III	823	0	4		243	36	4	M9-	1 – 10	MD	24392653	M5568	DE		5656
519	I	827	0	0		246	37	0	M9-	1 – 10		6750775	PF1504	E		519
573	I	827	0	0		246	37	0	M9-	1 – 10		6861075	PF1507	E		573
688	I	827	0	0		246	37	0	M9-	1 – 10		6965215	PF1510	E		688
702	I	827	0	0		246	37	0	M9-	1 – 10		6995523	P173	E		702
742	I	827	0	0		246	37	0	M9-	1 – 10		7098985	M5389	E		742
921	I	827	0	0		246	37	0	M9-	1 – 10		7602644	V1254	E		921
1094	I	827	0	0		246	37	0	M9-	1 – 10		7913358	PF1539	E		1094
1197	I	827	0	0		246	37	0	M9-	1 – 10		8188581	V1692	E		1197
1376	I	827	0	0		246	37	0	M9-	1 – 10		8469322	PF1552	E		1376
1398	I	827	0	0		246	37	0	M9-	1 – 10		8485542	PF1553.2	E	A	1398
1430	I	827	0	0		246	37	0	M9-	1 – 10		8532844	V2187	E		1430
1492	I	827	0	0		246	37	0	M9-	1 – 10		8612630	V2350	E		1492
1550	I	827	0	0		246	37	0	M9-	1 – 10		8703052	V2471	E		1550
1587	I	827	0	0		246	37	0	M9-	1 – 10		8810775	PF1564	E		1587
1623	I	827	0	0		246	37	0	M9-	1 – 10		8908270	PF1567	E		1623
1683	III	824	0	3		246	36	1	M9-	1 – 10	MD	9394763	PF1576	E		1683
1690	III	825	0	2		244	37	2	M9-	1 – 10	1H	9443407	PF1583	E		1690
1864	III	827	0	0		244	36	3	M9-	1 – 10	MD	13666276	Z15671	E		1864
1876	III	826	0	1		244	37	2	M9-	1 – 10		13679813	Z15672	E		1876
1905	III	825	0	2		246	37	0	M9-	1 – 10		13802034	PF1618	E		1905
1916	I	827	0	0		246	37	0	M9-	1 – 10		13828327	Z15673	E		1916
2101	I	827	0	0		246	37	0	M9-	1 – 10		14329233	PF1636	E		2101
2172	I	827	0	0		246	37	0	M9-	1 – 10		14497207	PF1643	E		2172
2218	I	827	0	0		246	37	0	M9-	1 – 10		14664631	PF1646	E		2218
2267	I	827	0	0		246	37	0	M9-	1 – 10		14804077	P175	E		2267
2452	III	825	0	2		246	37	0	M9-	1 – 10		15021522	PF1656	E		2452
2768	I	827	0	0		246	37	0	M9-	1 – 10		15617734	PF1669	E		2768
2827	I	827	0	0		246	37	0	M9-	1 – 10		15768559	PF1671	E		2827
2845	I	827	0	0		246	37	0	M9-	1 – 10		15809326	PF1674	E		2845
2889	I	827	0	0		246	37	0	M9-	1 – 10		15935524	PF1678	E		2889
2892	I	827	0	0		246	37	0	M9-	1 – 10		15945309	M5468	E		2892
2947	I	827	0	0		246	37	0	M9-	1 – 10		16203354	PF1683	E		2947
3003	III	827	0	0		245	37	1	M9-	1 – 10		16338537	PF1687	E		3003
3129	I	827	0	0		246	37	0	M9-	1 – 10		16636022	PF1697	E		3129
3221	I	827	0	0		246	37	0	M9-	1 – 10		16846439	PF1704	E		3221
3297	I	827	0	0		246	37	0	M9-	1 – 10		16960786	PF1710	E		3297
3332	I	827	0	0		246	37	0	M9-	1 – 10		17092499	PF1713	E		3332
3454	I	827	0	0		246	37	0	M9-	1 – 10		17420017	PF1725	E		3454
3576	III	825	0	2		246	37	0	M9-	1 – 10		17686886	PF1732	E		3576
3635	III	826	0	1		246	37	0	M9-	1 – 10		17814087	PF1738	E		3635
3666	III	823	0	4		246	37	0	M9-	1 – 10		17867791	M5500	E		3666
3684	I	827	0	0		246	37	0	M9-	1 – 10		17907131	PF1743	E		3684
3819	I	827	0	0		246	37	0	M9-	1 – 10		18181803	PF1752	E		3819
4030	III	802	0	25		239	36	8	M9-	1 – 10	MD	18894151	PF1769	E		4030
4306	I	827	0	0		246	37	0	M9-	1 – 10		19500107	PF1788	E		4306
4409	I	827	0	0		246	37	0	M9-	1 – 10		21192906	PF1795	E		4409
4434	I	827	0	0		246	37	0	M9-	1 – 10		21256219	PF1796	E		4434
4462	I	827	0	0		246	37	0	M9-	1 – 10		21314704	PF1798	E		4462
4492	I	827	0	0		246	37	0	M9-	1 – 10		21385724	PF1803	E		4492
4564	I	827	0	0		246	37	0	M9-	1 – 10		21565962	M5539	E		4564
4571	III	760	0	67		230	37	16	M9-	1 – 10		21576051	PF1816	E		4571
4590	I	827	0	0		246	37	0	M9-	1 – 10		21618583	P168	E		4590
4620	I	827	0	0		246	37	0	M9-	1 – 10		21652284	PF1819	E		4620
4688	I	827	0	0		246	37	0	M9-	1 – 10		21747107	PF1822	E		4688
4734	I	827	0	0		246	37	0	M9-	1 – 10		21778998	PF1823	E		4734
4977	I	827	0	0		246	37	0	M9-	1 – 10		22158261	PF1834	E		4977
5042	I	827	0	0		246	37	0	M9-	1 – 10		22538799	PF1868	E		5042
5091	III	827	0	0		245	37	1	M9-	1 – 10		22646728	PF1873.2	E	A	5091
5108	I	827	0	0		246	37	0	M9-	1 – 10		22688731	PF1874	E		5108
5202	III	826	0	1		246	37	0	M9-	1 – 10		22823374	M5552	E		5202
5236	III	823	0	4		246	37	0	M9-	1 – 10		22918577	PF1878	E		5236
5306	III	825	0	2		246	37	0	M9-	1 – 10		23059591	PF1888	E		5306
5369	III	822	0	5		246	37	0	M9-	1 – 10		23185647	PF1893	E		5369
5388	III	801	0	26		237	37	9	M9-	1 – 10		23249378	YSC0000032	E		5388
5432	I	827	0	0		246	37	0	M9-	1 – 10		23353901	PF1901	E		5432
5468	I	827	0	0		246	37	0	M9-	1 – 10		23443971	PF1903	E		5468
5475	I	827	0	0		246	37	0	M9-	1 – 10		23463283	PF1904	E		5475
5503	III	826	0	1		246	37	0	M9-	1 – 10		23538555	PF1906	E		5503
5641	III	827	0	0		245	37	1	M9-	1 – 10		24356128	PF1917	E		5641
5660	III	826	0	1		246	37	0	M9-	1 – 10		24399592	PF1919	E		5660
5672	III	825	0	2		248	35	0	M9-		PI	24437979	S7474	E		5672
605	IV	827	0	0		283	0	0	Mono	Mono		6896051	V27	E (Notes)		605
2438	IV	827	0	0		283	0	0	Mono	Mono		15016536	M195	E (Notes)		2438
4647	IV	827	0	0		283	0	0	Mono	Mono		21717227	M156	E (Notes)		4647
4674	IV	827	0	0		283	0	0	Mono	Mono		21736331	M155	E (Notes)		4674
4814	IV	827	0	0		282	0	1	Mono	Mono		21881573	M66	E (Notes)		4814
4839	IV	827	0	0		283	0	0	Mono	Mono		21896200	V19	E (Notes)		4839
4841	IV	825	0	2		282	0	1	Mono	Mono		21896248	M149	E (Notes)		4841
4889	IV	827	0	0		283	0	0	Mono	Mono		21931638	M107	E (Notes)		4889
5633	IV	827	0	0		281	0	2	Mono	Mono		23989677	P268	E (Notes)		5633
1292	I	827	0	0		246	37	0	M9-	1 – 10		8375407	V1844	E1		1292
1519	I	827	0	0		246	37	0	M9-	1 – 10		8644218	PF1559	E1		1519
3735	III	826	0	1		246	37	0	M9-	1 – 10		18023975	PF1745	E1		3735
3926	I	827	0	0		246	37	0	M9-	1 – 10		18662674	PF1764	E1		3926
4107	I	827	0	0		246	37	0	M9-	1 – 10		19058376	PF1776	E1		4107
4368	I	827	0	0		246	37	0	M9-	1 – 10		21083420	PF1938	E1		4368
4521	I	827	0	0		246	37	0	M9-	1 – 10		21453551	PF1809	E1		4521
143	IV	827	0	0		282	0	1	Mono	Mono	MD	2839051	V1118	E1a		143
488	II	827	0	0		282	1	0	M9-	1		6697474	CTS340	E1a		488
611	II	827	0	0		282	1	0	M9-	1		6905504	L481	E1a		611
729	II	827	0	0		282	1	0	M9-	1		7074048	CTS895	E1a		729
930	III	826	0	1		282	1	0	M9-	1		7618399	Z15456	E1a		930
954	II	827	0	0		282	1	0	M9-	1		7658259	Z904	E1a		954
978	II	827	0	0		282	1	0	M9-	1		7693248	Z15459	E1a		978
1128	II	827	0	0		282	1	0	M9-	1		8009314	Z15461	E1a		1128
1190	III	826	0	1		282	1	0	M9-	1		8148970	Z15462	E1a		1190
1201	III	823	0	4		281	1	1	M9-	1		8193988	Z15464	E1a		1201
1217	II	827	0	0		282	1	0	M9-	1		8229982	Z17396	E1a		1217
1230	II	827	0	0		282	1	0	M9-	1		8243264	Z907	E1a		1230
1351	II	827	0	0		282	1	0	M9-	1		8450180	Z910	E1a		1351
1374	III	819	0	8		281	1	1	M9-	1		8467563	Z15467	E1a		1374
1383	II	827	0	0		282	1	0	M9-	1		8478528	Z911	E1a	A	1383
1395	II	827	0	0		282	1	0	M9-	1		8484355	Z15468	E1a		1395
1402	II	827	0	0		282	1	0	M9-	1		8489812	Z912	E1a		1402
1475	II	827	0	0		282	1	0	M9-	1		8590777	Z916	E1a		1475
1929	III	826	0	1		281	1	1	M9-	1		13869975	Z15496	E1a		1929
2205	II	827	0	0		282	1	0	M9-	1		14630009	Z930	E1a		2205
2283	II	827	0	0		282	1	0	M9-	1		14822216	V2623	E1a		2283
2419	II	827	0	0		282	1	0	M9-	1		14981420	V2736	E1a		2419
2492	III	825	0	2		282	1	0	M9-	1		15041425	V2785	E1a		2492
2783	III	826	0	1		277	1	5	M9-	1		15660662	V3085	E1a		2783
2932	II	827	0	0		282	1	0	M9-	1		16183346	CTS5283	E1a		2932
2994	II	827	0	0		282	1	0	M9-	1		16324781	Z937	E1a		2994
3298	II	827	0	0		282	1	0	M9-	1		16962160	CTS6516	E1a		3298
3665	II	827	0	0		282	1	0	M9-	1		17866126	CTS8185	E1a		3665
3923	III	827	0	0		281	1	1	M9-	1		18655034	V3362	E1a		3923
3936	II	827	0	0		282	1	0	M9-	1		18688987	V3403	E1a		3936
3945	II	827	0	0		282	1	0	M9-	1		18718543	CTS9155	E1a		3945
3952	II	827	0	0		282	1	0	M9-	1		18742587	V3464	E1a		3952
4152	II	827	0	0		282	1	0	M9-	1		19150795	CTS9927	E1a		4152
4239	II	827	0	0		282	1	0	M9-	1		19316047	V4005	E1a		4239
4299	II	827	0	0		282	1	0	M9-	1		19486772	V4170	E1a		4299
4321	III	826	0	1		282	1	0	M9-	1		19543393	V4219	E1a		4321
4424	II	827	0	0		282	1	0	M9-	1		21237511	Z944	E1a		4424
4455	II	827	0	0		282	1	0	M9-	1		21298893	Z17399	E1a		4455
4549	III	826	0	1		282	1	0	M9-	1		21516787	Z15512	E1a		4549
4594	II	827	0	0		282	1	0	M9-	1		21621477	Z17400	E1a		4594
4627	III	826	0	1		282	1	0	M9-	1		21667411	Z948	E1a		4627
4682	II	827	0	0		282	1	0	M9-	1		21740450	M33	E1a		4682
5068	II	827	0	0		282	1	0	M9-	1		22584859	Z15542	E1a		5068
5175	III	826	0	1		282	1	0	M9-	1		22758062	CTS10752	E1a		5175
5213	II	827	0	0		282	1	0	M9-	1		22858980	CTS10964	E1a		5213
5297	II	827	0	0		282	1	0	M9-	1		23033239	CTS11248	E1a		5297
5302	II	827	0	0		282	1	0	M9-	1		23046558	Z960	E1a		5302
5318	II	827	0	0		282	1	0	M9-	1		23073381	CTS11329	E1a		5318
587	IV	827	0	0		283	0	0	Mono	Mono		6877229	L1239	E1a1		587
1221	IV	827	0	0		283	0	0	Mono	Mono		8233083	Z17417	E1a1		1221
1252	IV	827	0	0		283	0	0	Mono	Mono		8282207	Z17418	E1a1		1252
1340	IV	827	0	0		283	0	0	Mono	Mono		8436218	Z17419	E1a1		1340
1378	IV	827	0	0		283	0	0	Mono	Mono		8472581	Z17420	E1a1		1378
1410	IV	827	0	0		283	0	0	Mono	Mono		8498833	Z17421	E1a1		1410
1478	IV	826	0	1		283	0	0	Mono	Mono		8594203	Z17422	E1a1		1478
1515	IV	827	0	0		283	0	0	Mono	Mono		8641183	Z17423	E1a1		1515
2441	IV	827	0	0		283	0	0	Mono	Mono		15018495	L632	E1a1		2441
2489	IV	827	0	0		283	0	0	Mono	Mono		15040134	Z17439	E1a1		2489
2688	IV	827	0	0		283	0	0	Mono	Mono		15512685	Z17443	E1a1		2688
2691	IV	826	0	1		283	0	0	Mono	Mono		15514675	Z17444	E1a1		2691
2732	IV	821	0	6		281	0	2	Mono	Mono		15582383	Z17445	E1a1		2732
2765	IV	827	0	0		282	0	1	Mono	Mono		15615452	L1240	E1a1		2765
2841	IV	827	0	0		283	0	0	Mono	Mono		15800133	L634	E1a1		2841
2861	IV	827	0	0		283	0	0	Mono	Mono		15840381	Z17446	E1a1		2861
3890	IV	826	0	1		283	0	0	Mono	Mono		18587512	Z17466	E1a1		3890
4045	IV	827	0	0		283	0	0	Mono	Mono		18919035	Z17468	E1a1		4045
4047	IV	827	0	0		283	0	0	Mono	Mono		18925978	Z17469	E1a1		4047
4225	IV	827	0	0		283	0	0	Mono	Mono		19280369	Z17472	E1a1		4225
4696	IV	826	0	1		283	0	0	Mono	Mono		21752644	M44	E1a1		4696
141	II	827	0	0		282	1	0	M9-	1		2831375	V1113	E1a2		141
1235	II	827	0	0		282	1	0	M9-	1		8249966	Z908	E1a2	A	1235
1287	III	812	0	15		279	1	3	M9-	1		8363564	Z15131	E1a2		1287
3932	II	827	0	0		282	1	0	M9-	1		18671174	V3384	E1a2		3932
5088	III	826	0	1		281	1	1	M9-	1		22634180	Z956	E1a2		5088
5120	II	827	0	0		282	1	0	M9-	1		22720028	Z958	E1a2		5120
144	II	827	0	0		282	1	0	M9-	1		2840301	V1119	E1a2a		144
2795	III	826	0	1		282	1	0	M9-	1		15691160	CTS4519	E1a2a		2795
3930	III	827	0	0		281	1	1	M9-	1		18667241	V3379	E1a2a		3930
5041	II	827	0	0		282	1	0	M9-	1		22536067	Z15271	E1a2a1		5041
5207	II	827	0	0		282	1	0	M9-	1		22843448	CTS10935	E1a2a1		5207
1218	IV	827	0	0		283	0	0	Mono	Mono		8229995	Z885	E1a2a1a		1218
2134	IV	827	0	0		283	0	0	Mono	Mono		14405427	CTS2648	E1a2a1a		2134
2321	IV	827	0	0		283	0	0	Mono	Mono		14881244	CTS3380	E1a2a1a		2321
2652	IV	827	0	0		283	0	0	Mono	Mono		15460054	CTS4187	E1a2a1a	A	2652
1972	IV	827	0	0		283	0	0	Mono	Mono		14049582	CTS1753	E1a2a1a1		1972
3821	IV	827	0	0		283	0	0	Mono	Mono		18184213	Z881	E1a2a1b		3821
594	IV	827	0	0		283	0	0	Mono	Mono		6886942	CTS602	E1a2a1b1		594
2308	IV	827	0	0		283	0	0	Mono	Mono		14859550	CTS3351	E1a2a1b1		2308
2505	IV	827	0	0		283	0	0	Mono	Mono		15071710	CTS3615	E1a2a1b1		2505
2374	IV	827	0	0		283	0	0	Mono	Mono		14928196	Z15350	E1a2a1b1a		2374
845	IV	827	0	0		283	0	0	Mono	Mono		7383272	Z15188^	E1a2a2	A	845
1666	IV	827	0	0		283	0	0	Mono	Mono		9145267	Z15088	E1a2b		1666
108	IV	812	0	15		278	0	5	Mono	Mono		2800805	Z15068	E1a2b1		108
2628	IV	827	0	0		283	0	0	Mono	Mono		15425719	L94	E1a2b1		2628
2734	IV	826	0	1		283	0	0	Mono	Mono		15586322	Z5988	E1a2b1a1		2734
2029	I	827	0	0		247	36	0	M9-	2 – 10		14159846	PF1939	E1b		2029
1978	I	827	0	0		247	36	0	M9-	2 – 10		14060308	P179	E1b1		1978
3443	I	827	0	0		247	36	0	M9-	2 – 10		17394111	P181	E1b1		3443
3898	I	827	0	0		247	36	0	M9-	2 – 10		18601274	PF1941	E1b1		3898
4582	I	827	0	0		247	36	0	M9-	2 – 10		21610831	PN2	E1b1		4582
81	I	827	0	0		247	36	0	M9-	2 – 10		2739468	V1048	E1b1~		81
486	III	827	0	0		247	35	1	M9-	2 – 10	MD	6692469	PF1503	E1b1~		486
851	I	827	0	0		247	36	0	M9-	2 – 10		7401836	PF1526	E1b1~		851
1003	I	827	0	0		247	36	0	M9-	2 – 10		7736744	PF1535	E1b1~		1003
1020	I	827	0	0		247	36	0	M9-	2 – 10		7762688	PF1536	E1b1~		1020
1192	III	825	0	2		247	36	0	M9-	2 – 10		8155660	PF1544	E1b1~	A	1192
1236	III	825	0	2		247	36	0	M9-	2 – 10		8254171	PF1547	E1b1~		1236
1266	I	827	0	0		247	36	0	M9-	2 – 10		8308572	V1798	E1b1~		1266
1334	III	826	0	1		247	36	0	M9-	2 – 10		8430640	PF1551	E1b1~		1334
1506	I	827	0	0		247	36	0	M9-	2 – 10		8633213	PF1558	E1b1~	A	1506
1553	III	826	0	1		247	36	0	M9-	2 – 10		8711273	V2484^	E1b1~		1553
1725	III	824	0	3		247	35	1	M9-	2 – 10	MD	9785893	PF1589	E1b1~		1725
2018	I	827	0	0		247	36	0	M9-	2 – 10		14127014	PF1625	E1b1~		2018
2020	I	827	0	0		247	36	0	M9-	2 – 10		14140277	PF1626	E1b1~		2020
2046	I	827	0	0		247	36	0	M9-	2 – 10		14199508	PF1628	E1b1~		2046
2139	III	823	0	4		245	36	2	M9-	2 – 10		14419185	PF1639	E1b1~		2139
2243	III	827	0	0		246	36	1	M9-	2 – 10		14768679	PF1650	E1b1~		2243
2253	I	827	0	0		247	36	0	M9-	2 – 10		14777360	V2598	E1b1~		2253
2311	I	827	0	0		247	36	0	M9-	2 – 10		14865477	PF1654	E1b1~		2311
2706	I	827	0	0		247	36	0	M9-	2 – 10		15541126	PF1667	E1b1~		2706
2961	III	826	0	1		247	36	0	M9-	2 – 10		16230262	PF1684	E1b1~		2961
2969	I	827	0	0		247	36	0	M9-	2 – 10		16252670	PF1685	E1b1~		2969
3165	III	826	0	1		247	36	0	M9-	2 – 10		16751001	M5477	E1b1~		3165
3205	I	827	0	0		247	36	0	M9-	2 – 10		16824270	PF1702^	E1b1~		3205
3351	I	827	0	0		247	36	0	M9-	2 – 10		17140219	PF1719	E1b1~		3351
3591	I	827	0	0		247	36	0	M9-	2 – 10		17737313	PF1734	E1b1~		3591
3717	I	827	0	0		247	36	0	M9-	2 – 10		17961512	PF1744	E1b1~		3717
3793	I	827	0	0		247	36	0	M9-	2 – 10		18118314	PF1750	E1b1~		3793
3823	I	827	0	0		247	36	0	M9-	2 – 10		18206187	PF1753	E1b1~		3823
3865	I	827	0	0		247	36	0	M9-	2 – 10		18538297	PF1756	E1b1~		3865
3882	I	827	0	0		247	36	0	M9-	2 – 10		18573243	V3292	E1b1~		3882
4469	I	827	0	0		247	36	0	M9-	2 – 10		21331627	PF1799	E1b1~		4469
4638	III	825	0	2		247	36	0	M9-	2 – 10		21700267	PF1821	E1b1~		4638
5268	I	827	0	0		247	36	0	M9-	2 – 10		22968980	PF1880	E1b1~		5268
5430	I	827	0	0		247	36	0	M9-	2 – 10		23351411	PF1900	E1b1~		5430
5461	I	827	0	0		247	36	0	M9-	2 – 10		23415873	PF1902	E1b1~		5461
5661	III	825	0	2		247	36	0	M9-	2 – 10		24401940	PF1920	E1b1~		5661
543	IV	827	0	0		283	0	0	Mono	Mono		6818291	V38	E1b1a		543
192	IV	827	0	0		283	0	0	Mono	Mono		2911033	Z1101	E1b1a1		192
1469	IV	827	0	0		283	0	0	Mono	Mono		8587013	Z1116	E1b1a1		1469
3272	IV	827	0	0		283	0	0	Mono	Mono		16927082	Z1125	E1b1a1		3272
3450	IV	815	0	12		279	0	4	Mono	Mono		17415700	Z1127	E1b1a1		3450
4445	IV	827	0	0		283	0	0	Mono	Mono		21282471	Z1130	E1b1a1		4445
4585	IV	827	0	0		283	0	0	Mono	Mono		21612167	PN1	E1b1a1		4585
4617	IV	827	0	0		283	0	0	Mono	Mono		21646710	Page106	E1b1a1		4617
4992	IV	827	0	0		283	0	0	Mono	Mono		22181421	Z1133	E1b1a1		4992
5146	IV	827	0	0		283	0	0	Mono	Mono		22743597	M291	E1b1a1		5146
5183	IV	827	0	0		283	0	0	Mono	Mono		22784352	Z1135	E1b1a1	A	5183
113	IV	826	0	1		283	0	0	Mono	Mono		2804671	V1080	E1b1a1~		113
131	IV	827	0	0		283	0	0	Mono	Mono		2826187	M4714	E1b1a1~		131
170	IV	827	0	0		283	0	0	Mono	Mono		2875993	Z1100	E1b1a1~		170
466	IV	827	0	0		283	0	0	Mono	Mono		6647632	M4719	E1b1a1~		466
470	IV	826	0	1		282	0	1	Mono	Mono		6660077	M4720	E1b1a1~		470
609	IV	827	0	0		283	0	0	Mono	Mono		6902475	M4723	E1b1a1~		609
707	IV	827	0	0		283	0	0	Mono	Mono		7028463	CTS809	E1b1a1~		707
850	IV	827	0	0		283	0	0	Mono	Mono		7401585	Z1107	E1b1a1~		850
953	IV	827	0	0		283	0	0	Mono	Mono		7658027	Z1108	E1b1a1~		953
963	IV	827	0	0		283	0	0	Mono	Mono		7672672	M4734	E1b1a1~		963
979	IV	826	0	1		281	0	2	Mono	Mono		7697222	Z1109	E1b1a1~		979
996	IV	827	0	0		283	0	0	Mono	Mono		7729538	Z1110	E1b1a1~		996
1058	IV	824	0	3		283	0	0	Mono	Mono		7843853	M4738	E1b1a1~		1058
1109	IV	827	0	0		283	0	0	Mono	Mono		7951143	M4741	E1b1a1~		1109
1116	IV	826	0	1		281	0	2	Mono	Mono		7965809	M4742	E1b1a1~		1116
1177	IV	827	0	0		283	0	0	Mono	Mono		8129921	M4744	E1b1a1~		1177
1211	IV	799	0	28		275	0	8	Mono	Mono		8219002	V1725	E1b1a1~		1211
1288	IV	827	0	0		283	0	0	Mono	Mono		8363884	Z1113	E1b1a1~		1288
1329	IV	827	0	0		283	0	0	Mono	Mono		8428087	V1945	E1b1a1~		1329
1375	IV	827	0	0		283	0	0	Mono	Mono		8467732	V2055	E1b1a1~		1375
1448	IV	825	0	2		283	0	0	Mono	Mono		8559787	V2255	E1b1a1~		1448
1496	IV	827	0	0		283	0	0	Mono	Mono		8613490	V2355	E1b1a1~		1496
1531	IV	827	0	0		283	0	0	Mono	Mono		8677609	M4761	E1b1a1~		1531
1546	IV	827	0	0		283	0	0	Mono	Mono		8697309	V2468	E1b1a1~		1546
1565	IV	827	0	0		283	0	0	Mono	Mono		8746440	M4763	E1b1a1~		1565
1650	IV	827	0	0		283	0	0	Mono	Mono		9101592	M4766	E1b1a1~		1650
1658	IV	827	0	0		283	0	0	Mono	Mono		9125158	M4767	E1b1a1~		1658
1689	IV	827	0	0		283	0	0	Mono	Mono		9438818	M4769	E1b1a1~		1689
1753	IV	826	0	1		283	0	0	Mono	Mono		9848099	M4772	E1b1a1~		1753
1767	IV	827	0	0		283	0	0	Mono	Mono		9882301	L488	E1b1a1~		1767
1920	IV	827	0	0		283	0	0	Mono	Mono		13849387	Y1696	E1b1a1~		1920
1990	IV	827	0	0		283	0	0	Mono	Mono		14074998	CTS1804	E1b1a1~		1990
2002	IV	827	0	0		282	0	1	Mono	Mono		14096577	SY81	E1b1a1~		2002
2009	IV	827	0	0		282	0	1	Mono	Mono		14108294	Z1117	E1b1a1~		2009
2023	IV	827	0	0		283	0	0	Mono	Mono		14145891	M4778	E1b1a1~		2023
2033	IV	826	0	1		280	0	3	Mono	Mono		14172225	M4780	E1b1a1~		2033
2109	IV	802	0	25		275	0	8	Mono	Mono		14334794	M4788	E1b1a1~		2109
2151	IV	827	0	0		283	0	0	Mono	Mono		14469450	L610	E1b1a1~		2151
2219	IV	827	0	0		283	0	0	Mono	Mono		14666569	V2550	E1b1a1~		2219
2248	IV	827	0	0		283	0	0	Mono	Mono		14773154	M4797	E1b1a1~		2248
2270	IV	826	0	1		283	0	0	Mono	Mono		14811240	M4798	E1b1a1~		2270
2295	IV	823	0	4		282	0	1	Mono	Mono		14841903	M4799	E1b1a1~		2295
2543	IV	827	0	0		283	0	0	Mono	Mono		15196452	M4805	E1b1a1~		2543
2584	IV	827	0	0		283	0	0	Mono	Mono		15315047	V2884	E1b1a1~		2584
2590	IV	827	0	0		283	0	0	Mono	Mono		15339461	L491	E1b1a1~		2590
2647	IV	825	0	2		283	0	0	Mono	Mono		15440731	V2953	E1b1a1~		2647
2687	IV	827	0	0		283	0	0	Mono	Mono		15510490	Z1120	E1b1a1~		2687
2760	IV	827	0	0		283	0	0	Mono	Mono		15603077	V3068	E1b1a1~		2760
2770	IV	827	0	0		283	0	0	Mono	Mono		15633954	M4812	E1b1a1~		2770
2772	IV	827	0	0		283	0	0	Mono	Mono		15635573	CTS4415	E1b1a1~		2772
2818	IV	827	0	0		283	0	0	Mono	Mono		15744876	Z1121	E1b1a1~		2818
2880	IV	827	0	0		283	0	0	Mono	Mono		15904338	V3225	E1b1a1~		2880
2977	IV	826	0	1		283	0	0	Mono	Mono		16264477	M4820	E1b1a1~		2977
3009	IV	827	0	0		283	0	0	Mono	Mono		16348910	CTS5539	E1b1a1~		3009
3019	IV	827	0	0		283	0	0	Mono	Mono		16371619	M4822	E1b1a1~		3019
3119	IV	826	0	1		282	0	1	Mono	Mono		16604139	M4828	E1b1a1~		3119
3152	IV	827	0	0		283	0	0	Mono	Mono		16713318	M4832	E1b1a1~		3152
3196	IV	827	0	0		283	0	0	Mono	Mono		16812870	M4833	E1b1a1~		3196
3200	IV	827	0	0		283	0	0	Mono	Mono		16817923	Z1124	E1b1a1~		3200
3269	IV	827	0	0		283	0	0	Mono	Mono		16922783	M4834	E1b1a1~		3269
3271	IV	827	0	0		283	0	0	Mono	Mono		16925100	CTS6474	E1b1a1~		3271
3321	IV	827	0	0		283	0	0	Mono	Mono		17040593	M4836	E1b1a1~		3321
3361	IV	827	0	0		283	0	0	Mono	Mono		17175506	M4840	E1b1a1~		3361
3399	IV	827	0	0		283	0	0	Mono	Mono		17286288	CTS7095	E1b1a1~		3399
3481	IV	827	0	0		283	0	0	Mono	Mono		17488242	M4847	E1b1a1~		3481
3527	IV	827	0	0		283	0	0	Mono	Mono		17583053	CTS7641	E1b1a1~		3527
3551	IV	827	0	0		283	0	0	Mono	Mono		17630793	M4858	E1b1a1~		3551
3602	IV	827	0	0		283	0	0	Mono	Mono		17758085	M4862	E1b1a1~		3602
3645	IV	827	0	0		283	0	0	Mono	Mono		17821258	CTS8068	E1b1a1~		3645
3650	IV	827	0	0		283	0	0	Mono	Mono		17842573	CTS8123	E1b1a1~		3650
3742	IV	827	0	0		283	0	0	Mono	Mono		18032753	S27799	E1b1a1~		3742
3778	IV	827	0	0		283	0	0	Mono	Mono		18083482	M4867	E1b1a1~		3778
3845	IV	827	0	0		283	0	0	Mono	Mono		18390543	Y1705	E1b1a1~		3845
3853	IV	827	0	0		283	0	0	Mono	Mono		18396767	Y1746	E1b1a1~		3853
3860	IV	827	0	0		283	0	0	Mono	Mono		18418203	L501	E1b1a1~		3860
3875	IV	827	0	0		283	0	0	Mono	Mono		18563482	V3281	E1b1a1~		3875
3950	IV	827	0	0		283	0	0	Mono	Mono		18736860	V3455	E1b1a1~		3950
4003	IV	827	0	0		283	0	0	Mono	Mono		18835911	V3545	E1b1a1~		4003
4067	IV	827	0	0		283	0	0	Mono	Mono		18962262	M4876	E1b1a1~		4067
4103	IV	827	0	0		282	0	1	Mono	Mono		19053340	V3717	E1b1a1~		4103
4111	IV	827	0	0		283	0	0	Mono	Mono		19061526	M4879	E1b1a1~		4111
4173	IV	822	0	5		283	0	0	Mono	Mono		19182415	V3871	E1b1a1~		4173
4205	IV	805	0	22		278	0	5	Mono	Mono		19238511	CTS10066	E1b1a1~		4205
4219	IV	827	0	0		283	0	0	Mono	Mono		19272435	V3958	E1b1a1~		4219
4386	IV	827	0	0		283	0	0	Mono	Mono		21121563	S27751	E1b1a1~		4386
4411	IV	826	0	1		282	0	1	Mono	Mono		21200625	M4892	E1b1a1~		4411
4412	IV	822	0	5		281	0	2	Mono	Mono		21201549	M9307	E1b1a1~		4412
4481	IV	826	0	1		283	0	0	Mono	Mono		21362700	Y1604	E1b1a1~		4481
4556	IV	825	0	2		282	0	1	Mono	Mono		21550026	M4898	E1b1a1~		4556
4592	IV	826	0	1		283	0	0	Mono	Mono		21620016	M4901	E1b1a1~		4592
4622	IV	827	0	0		283	0	0	Mono	Mono		21654965	S27705	E1b1a1~		4622
4623	IV	827	0	0		283	0	0	Mono	Mono		21661267	M4903	E1b1a1~		4623
4628	IV	827	0	0		283	0	0	Mono	Mono		21672442	M4904	E1b1a1~		4628
4740	IV	827	0	0		283	0	0	Mono	Mono		21792328	M4905	E1b1a1~		4740
4950	IV	826	0	1		283	0	0	Mono	Mono		22098943	M4911	E1b1a1~		4950
4958	IV	827	0	0		282	0	1	Mono	Mono		22115888	M4913	E1b1a1~		4958
4976	IV	827	0	0		283	0	0	Mono	Mono		22158010	S27802	E1b1a1~		4976
4994	IV	824	0	3		281	0	2	Mono	Mono		22187481	M4915	E1b1a1~		4994
5001	IV	827	0	0		283	0	0	Mono	Mono		22206380	M4917	E1b1a1~		5001
5035	IV	827	0	0		283	0	0	Mono	Mono		22521760	Y1750	E1b1a1~		5035
5099	IV	827	0	0		283	0	0	Mono	Mono		22672031	CTS10638	E1b1a1~		5099
5212	IV	827	0	0		283	0	0	Mono	Mono		22854091	M4924	E1b1a1~		5212
5252	IV	824	0	3		281	0	2	Mono	Mono		22933080	M4925	E1b1a1~		5252
5338	IV	827	0	0		283	0	0	Mono	Mono		23121708	KHS1479188	E1b1a1~		5338
5359	IV	827	0	0		283	0	0	Mono	Mono		23160649	Z1136	E1b1a1~		5359
5366	IV	827	0	0		283	0	0	Mono	Mono		23165895	CTS11579	E1b1a1~		5366
5378	IV	827	0	0		283	0	0	Mono	Mono		23241047	CTS11729	E1b1a1~		5378
5387	IV	827	0	0		283	0	0	Mono	Mono		23248930	M4930	E1b1a1~		5387
5391	IV	827	0	0		283	0	0	Mono	Mono		23254814	Z1137	E1b1a1~		5391
5500	IV	816	0	11		277	0	6	Mono	Mono		23532033	M4935	E1b1a1~		5500
5508	IV	823	0	4		283	0	0	Mono	Mono		23551491	M4937	E1b1a1~		5508
5510	IV	827	0	0		283	0	0	Mono	Mono		23554992	M4938	E1b1a1~		5510
5562	IV	827	0	0		283	0	0	Mono	Mono		23778425	M4941	E1b1a1~		5562
5611	IV	827	0	0		283	0	0	Mono	Mono		23900442	Y6734	E1b1a1~		5611
5652	IV	825	0	2		283	0	0	Mono	Mono		24379367	S27745	E1b1a1~		5652
546	IV	822	0	5		282	0	1	Mono	Mono		6832587	M4722	E1b1a1a1		546
1045	IV	827	0	0		283	0	0	Mono	Mono		7812445	Z1111	E1b1a1a1		1045
1067	IV	827	0	0		283	0	0	Mono	Mono		7855759	S27755	E1b1a1a1		1067
1268	IV	827	0	0		283	0	0	Mono	Mono		8315095	Z1112	E1b1a1a1		1268
1333	IV	826	0	1		283	0	0	Mono	Mono		8429714	V1952	E1b1a1a1		1333
1832	IV	827	0	0		281	0	2	Mono	Mono		13225125	Y1694	E1b1a1a1		1832
2000	IV	827	0	0		283	0	0	Mono	Mono		14092982	CTS1847	E1b1a1a1		2000
2049	IV	821	0	6		279	0	4	Mono	Mono		14200713	M4781	E1b1a1a1		2049
2300	IV	827	0	0		283	0	0	Mono	Mono		14850341	P88	E1b1a1a1		2300
2358	IV	827	0	0		283	0	0	Mono	Mono		14912545	V2680	E1b1a1a1		2358
2518	IV	827	0	0		283	0	0	Mono	Mono		15095580	M4803	E1b1a1a1		2518
2600	IV	823	0	4		282	0	1	Mono	Mono		15360167	V2906	E1b1a1a1		2600
2604	IV	827	0	0		283	0	0	Mono	Mono		15375740	M4809	E1b1a1a1		2604
3128	IV	827	0	0		283	0	0	Mono	Mono		16633829	M4830	E1b1a1a1		3128
3144	IV	827	0	0		283	0	0	Mono	Mono		16691822	V43	E1b1a1a1		3144
3371	IV	827	0	0		283	0	0	Mono	Mono		17201259	M4841	E1b1a1a1		3371
3573	IV	827	0	0		283	0	0	Mono	Mono		17678693	Page66	E1b1a1a1		3573
4202	IV	827	0	0		283	0	0	Mono	Mono		19236447	P182	E1b1a1a1		4202
4635	IV	827	0	0		283	0	0	Mono	Mono		21688300	Z1132	E1b1a1a1		4635
5089	IV	827	0	0		282	0	1	Mono	Mono		22634764	Y1753	E1b1a1a1		5089
5106	IV	827	0	0		283	0	0	Mono	Mono		22684420	CTS10659	E1b1a1a1		5106
5203	IV	827	0	0		283	0	0	Mono	Mono		22833310	CTS10914	E1b1a1a1		5203
5379	IV	827	0	0		283	0	0	Mono	Mono		23241568	KHS1381212	E1b1a1a1		5379
5664	IV	825	0	2		283	0	0	Mono	Mono		24407921	M4948	E1b1a1a1		5664
5681	IV	825	0	2		283	0	0	Mono	Mono		24461432	M4949	E1b1a1a1	A	5681
755	IV	827	0	0		283	0	0	Mono	Mono		7136219	M4727	E1b1a1a1a		755
931	IV	825	0	2		283	0	0	Mono	Mono		7620822	M4732	E1b1a1a1a		931
4501	IV	827	0	0		283	0	0	Mono	Mono		21401576	M4895	E1b1a1a1a		4501
4616	IV	827	0	0		283	0	0	Mono	Mono		21646675	Page27	E1b1a1a1a1a		4616
4673	IV	827	0	0		283	0	0	Mono	Mono		21736304	M58	E1b1a1a1a1a		4673
4655	IV	827	0	0		283	0	0	Mono	Mono		21722998	M10	E1b1a1a1a1b~		4655
1601	IV	827	0	0		283	0	0	Mono	Mono		8852858	L485	E1b1a1a1a1c		1601
1313	IV	827	0	0		282	0	1	Mono	Mono		8402223	Z1291	E1b1a1a1a1c1		1313
2207	IV	827	0	0		283	0	0	Mono	Mono		14636457	L514	E1b1a1a1a1c1		2207
5501	IV	827	0	0		283	0	0	Mono	Mono		23533199	M4708	E1b1a1a1a1c1		5501
3915	IV	819	0	8		280	0	3	Mono	Mono		18635977	M4693	E1b1a1a1a1c1a		3915
4365	IV	827	0	0		283	0	0	Mono	Mono		21071521	M4696	E1b1a1a1a1c1a		4365
4547	IV	692	0	135		231	0	52	Mono	Mono		21514118	M4699	E1b1a1a1a1c1a		4547
4658	IV	827	0	0		283	0	0	Mono	Mono		21726388	Z1712.1	E1b1a1a1a1c1a		4658
4923	IV	827	0	0		283	0	0	Mono	Mono		22009958	M4700	E1b1a1a1a1c1a		4923
5033	IV	827	0	0		283	0	0	Mono	Mono		22515871	Z22334	E1b1a1a1a1c1a		5033
5360	IV	822	0	5		283	0	0	Mono	Mono		23161339	CTS11559	E1b1a1a1a1c1a		5360
736	IV	827	0	0		283	0	0	Mono	Mono		7078953	M4684	E1b1a1a1a1c1a1		736
2446	IV	827	0	0		283	0	0	Mono	Mono		15019613	P86	E1b1a1a1a1c1a1		2446
3560	IV	827	0	0		283	0	0	Mono	Mono		17656496	Z1293	E1b1a1a1a1c1a1		3560
912	IV	827	0	0		283	0	0	Mono	Mono		7595638	V1245	E1b1a1a1a1c1a1a		912
2804	IV	827	0	0		283	0	0	Mono	Mono		15708715	M4675	E1b1a1a1a1c1a1a		2804
2967	IV	827	0	0		283	0	0	Mono	Mono		16251357	U174	E1b1a1a1a1c1a1a		2967
4578	IV	827	0	0		283	0	0	Mono	Mono		21605152	Z1715	E1b1a1a1a1c1a1a		4578
740	IV	827	0	0		283	0	0	Mono	Mono		7087671	M4670	E1b1a1a1a1c1a1a3		740
2550	IV	826	0	1		283	0	0	Mono	Mono		15209074	M4673	E1b1a1a1a1c1a1a3		2550
3449	IV	827	0	0		283	0	0	Mono	Mono		17413565	Z1714	E1b1a1a1a1c1a1a3		3449
602	IV	827	0	0		283	0	0	Mono	Mono		6894595	M4437	E1b1a1a1a1c1a1a3a1a		602
3935	IV	827	0	0		283	0	0	Mono	Mono		18683145	M4451	E1b1a1a1a1c1a1a3a1a1		3935
510	IV	827	0	0		283	0	0	Mono	Mono		6740171	P113	E1b1a1a1a1c1a1a3a1a1a1~		510
101	IV	824	0	3		281	0	2	Mono	Mono		2772928	V199	E1b1a1a1a1c1a1a3m3~	A	101
761	IV	827	0	0		283	0	0	Mono	Mono		7144164	M4260	E1b1a1a1a1c1b		761
982	IV	827	0	0		283	0	0	Mono	Mono		7703243	Z1138	E1b1a1a1a1c1b		982
1063	IV	827	0	0		283	0	0	Mono	Mono		7851549	V1473	E1b1a1a1a1c1b		1063
1238	IV	826	0	1		283	0	0	Mono	Mono		8258764	V1760	E1b1a1a1a1c1b		1238
1239	IV	827	0	0		283	0	0	Mono	Mono		8259636	Z1139	E1b1a1a1a1c1b		1239
1246	IV	827	0	0		282	0	1	Mono	Mono		8267895	L515	E1b1a1a1a1c1b		1246
1280	IV	827	0	0		283	0	0	Mono	Mono		8349250	Z22224	E1b1a1a1a1c1b		1280
1744	IV	827	0	0		283	0	0	Mono	Mono		9833459	M4268	E1b1a1a1a1c1b		1744
1766	IV	807	0	20		274	0	9	Mono	Mono		9879569	Z1893	E1b1a1a1a1c1b		1766
2437	IV	827	0	0		283	0	0	Mono	Mono		15016438	M263.2	E1b1a1a1a1c1b		2437
3072	IV	827	0	0		283	0	0	Mono	Mono		16491559	M4282	E1b1a1a1a1c1b		3072
4128	IV	827	0	0		283	0	0	Mono	Mono		19105726	L516	E1b1a1a1a1c1b		4128
4340	IV	827	0	0		283	0	0	Mono	Mono		20821220	Z22228	E1b1a1a1a1c1b		4340
4574	IV	827	0	0		283	0	0	Mono	Mono		21593470	L517	E1b1a1a1a1c1b		4574
5512	IV	826	0	1		283	0	0	Mono	Mono		23555194	M4298	E1b1a1a1a1c1b		5512
2328	IV	827	0	0		283	0	0	Mono	Mono		14887218	Z1894	E1b1a1a1a1c1b1		2328
3052	IV	826	0	1		283	0	0	Mono	Mono		16450352	M4281	E1b1a1a1a1c1b2a		3052
5226	IV	827	0	0		283	0	0	Mono	Mono		22900330	Z22243	E1b1a1a1a1c1b2a		5226
5467	IV	827	0	0		283	0	0	Mono	Mono		23443721	M4297	E1b1a1a1a1c1b2a		5467
776	IV	826	0	1		282	0	1	Mono	Mono		7168798	Z15939	E1b1a1a1a1c2		776
866	IV	826	0	1		283	0	0	Mono	Mono		7526997	Z15940	E1b1a1a1a1c2		866
1131	IV	827	0	0		283	0	0	Mono	Mono		8019387	Z15941	E1b1a1a1a1c2		1131
1596	IV	827	0	0		283	0	0	Mono	Mono		8841448	Z15943	E1b1a1a1a1c2		1596
2056	IV	826	0	1		283	0	0	Mono	Mono		14210641	Z15953	E1b1a1a1a1c2		2056
3108	IV	827	0	0		283	0	0	Mono	Mono		16575643	CTS5961	E1b1a1a1a1c2		3108
3690	III	822	1	4		283	0	0	M9+	65		17914149	Z15956	E1b1a1a1a1c2	W	3690
4135	IV	827	0	0		283	0	0	Mono	Mono		19118921	CTS9883	E1b1a1a1a1c2		4135
4319	IV	827	0	0		283	0	0	Mono	Mono		19538933	CTS10560	E1b1a1a1a1c2		4319
4651	IV	827	0	0		283	0	0	Mono	Mono		21718388	Z15958	E1b1a1a1a1c2		4651
4970	IV	812	0	15		279	0	4	Mono	Mono		22145251	ZS6144	E1b1a1a1a1c2		4970
5211	IV	825	0	2		283	0	0	Mono	Mono		22850513	Z15962	E1b1a1a1a1c2		5211
1719	IV	823	0	4		282	0	1	Mono	Mono		9765455	Z15947	E1b1a1a1a1c2~		1719
2090	IV	827	0	0		283	0	0	Mono	Mono		14287415	Z16002	E1b1a1a1a1c2b		2090
5309	IV	827	0	0		283	0	0	Mono	Mono		23065208	Z16044	E1b1a1a1a1c2b2		5309
5509	IV	827	0	0		283	0	0	Mono	Mono		23553620	Z16045	E1b1a1a1a1c2b2		5509
974	IV	827	0	0		283	0	0	Mono	Mono		7689689	Z16056	E1b1a1a1a1c2c		974
2258	IV	821	0	6		282	0	1	Mono	Mono		14785945	CTS3274	E1b1a1a1a1c2c		2258
3379	IV	825	0	2		283	0	0	Mono	Mono		17217538	CTS6973	E1b1a1a1a1c2c1		3379
5460	IV	827	0	0		283	0	0	Mono	Mono		23414794	CTS12004	E1b1a1a1a1c2c1		5460
180	IV	827	0	0		283	0	0	Mono	Mono		2888392	CTS308	E1b1a1a1a1c2c1a	A	180
596	IV	827	0	0		283	0	0	Mono	Mono		6888782	Z6010	E1b1a1a1a1c2c2		596
1083	IV	827	0	0		283	0	0	Mono	Mono		7903471	Z17016	E1b1a1a1a1c2c2		1083
114	IV	827	0	0		283	0	0	Mono	Mono		2806457	Z6015	E1b1a1a1a1c2c3a1b		114
1508	IV	827	0	0		283	0	0	Mono	Mono		8633967	Z16104	E1b1a1a1a1c2c3a1b		1508
5182	IV	826	0	1		283	0	0	Mono	Mono		22784044	Z16155	E1b1a1a1a1c2c3a2a		5182
140	IV	827	0	0		283	0	0	Mono	Mono		2831112	V1112^	E1b1a1a1a2		140
1012	IV	827	0	0		283	0	0	Mono	Mono		7747954	M4231	E1b1a1a1a2		1012
1349	IV	827	0	0		283	0	0	Mono	Mono		8446807	V2003^	E1b1a1a1a2		1349
2970	IV	827	0	0		283	0	0	Mono	Mono		16253694	U175	E1b1a1a1a2a		2970
731	IV	827	0	0		283	0	0	Mono	Mono		7074820	M4227	E1b1a1a1a2a1		731
972	IV	827	0	0		283	0	0	Mono	Mono		7687135	M4230	E1b1a1a1a2a1		972
1568	IV	827	0	0		283	0	0	Mono	Mono		8765851	M4236	E1b1a1a1a2a1	A	1568
2561	IV	827	0	0		283	0	0	Mono	Mono		15239487	CTS3878	E1b1a1a1a2a1		2561
2617	IV	827	0	0		283	0	0	Mono	Mono		15401647	V2926	E1b1a1a1a2a1		2617
2730	IV	827	0	0		283	0	0	Mono	Mono		15579215	P277	E1b1a1a1a2a1		2730
2857	IV	825	0	2		281	0	2	Mono	Mono		15821083	V3154	E1b1a1a1a2a1		2857
2879	IV	827	0	0		283	0	0	Mono	Mono		15903731	V3224	E1b1a1a1a2a1		2879
4554	IV	827	0	0		283	0	0	Mono	Mono		21541514	M4254	E1b1a1a1a2a1		4554
1358	IV	824	0	3		283	0	0	Mono	Mono		8458731	V2027	E1b1a1a1a2a1~		1358
3403	IV	827	0	0		283	0	0	Mono	Mono		17294958	U209	E1b1a1a1a2a1~	A	3403
1061	IV	825	0	2		283	0	0	Mono	Mono		7850169	M4232	E1b1a1a1a2a1a		1061
1145	IV	827	0	0		283	0	0	Mono	Mono		8048543	Z1807	E1b1a1a1a2a1a		1145
5074	IV	827	0	0		283	0	0	Mono	Mono		22596423	M4255	E1b1a1a1a2a1a		5074
5536	IV	801	0	26		263	0	20	Mono	Mono		23621784	Z1720	E1b1a1a1a2a1a3		5536
901	IV	785	0	42		272	0	11	Mono	Mono		7572456	M4215	E1b1a1a1a2a1a3a		901
2519	IV	827	0	0		283	0	0	Mono	Mono		15096961	Z1776	E1b1a1a1a2a1a3a		2519
3895	IV	827	0	0		283	0	0	Mono	Mono		18599285	M4221	E1b1a1a1a2a1a3a		3895
5300	IV	827	0	0		283	0	0	Mono	Mono		23041577	M4223	E1b1a1a1a2a1a3a		5300
5327	IV	825	0	2		283	0	0	Mono	Mono		23090298	M4224	E1b1a1a1a2a1a3a		5327
5264	IV	827	0	0		283	0	0	Mono	Mono		22956502	M4222	E1b1a1a1a2a1a3a~		5264
664	IV	827	0	0		283	0	0	Mono	Mono		6942201	M4102	E1b1a1a1a2a1a3a1		664
4704	IV	826	0	1		282	0	1	Mono	Mono		21761058	M4062	E1b1a1a1a2a1a3a1		4704
4198	IV	827	0	0		283	0	0	Mono	Mono		19234486	M4090	E1b1a1a1a2a1a3a1~		4198
3334	IV	827	0	0		283	0	0	Mono	Mono		17102607	M4041	E1b1a1a1a2a1a3b		3334
23	IV	825	0	2		283	0	0	Mono	Mono		2662740	M3988	E1b1a1a1a2a1a3b1		23
1130	IV	803	0	24		273	0	10	Mono	Mono		8017283	M3991	E1b1a1a1a2a1a3b1		1130
2106	IV	827	0	0		283	0	0	Mono	Mono		14332342	Z1717	E1b1a1a1a2a1a3b1		2106
4614	IV	827	0	0		283	0	0	Mono	Mono		21646058	U290	E1b1a1a1a2a1a3b1a		4614
2339	IV	827	0	0		283	0	0	Mono	Mono		14898117	L651	E1b1a1a1a2a1a3b1a19		2339
5149	IV	827	0	0		283	0	0	Mono	Mono		22744795	M292	E1b1a1a1a2a1a3b1a19a~		5149
70	IV	826	0	1		282	0	1	Mono	Mono		2728042	Z1725	E1b1a1a1a2a1a3b1a2		70
3308	IV	827	0	0		283	0	0	Mono	Mono		17010888	CTS6613	E1b1a1a1a2a1a3b1a2~		3308
4828	IV	827	0	0		283	0	0	Mono	Mono		21892677	M154	E1b1a1a1a2a1a3b1b~		4828
5317	IV	826	0	1		283	0	0	Mono	Mono		23073358	Z1789	E1b1a1a1a2a1a3b1d1c		5317
2240	IV	827	0	0		283	0	0	Mono	Mono		14762903	Z1781	E1b1a1a1a2a1a3b1d1c1		2240
3626	IV	827	0	0		283	0	0	Mono	Mono		17800068	M3850	E1b1a1a1a2a1a3b1d1c1~		3626
3627	IV	827	0	0		283	0	0	Mono	Mono		17800185	M3851	E1b1a1a1a2a1a3b1d1c1a		3627
4523	IV	827	0	0		283	0	0	Mono	Mono		21454514	M3852	E1b1a1a1a2a1a3b1d1c1a		4523
1455	II	827	0	0		281	2	0	M9-	5		8567314	Z12348^	E1b1a1a1a2a1a3b3	A,W	1455
2082	IV	827	0	0		283	0	0	Mono	Mono		14274995	CTS2359	E1b1a1a1a2a1a3b3		2082
2431	IV	822	0	5		281	0	2	Mono	Mono		15004487	Z21813	E1b1a1a1a2a1a3b3		2431
3001	IV	827	0	0		283	0	0	Mono	Mono		16334728	Z21814^	E1b1a1a1a2a1a3b3		3001
3063	III	825	1	1		283	0	0	M9+	NU		16472227	CTS5768	E1b1a1a1a2a1a3b3	W	3063
3672	IV	827	0	0		283	0	0	Mono	Mono		17881472	Z21815	E1b1a1a1a2a1a3b3		3672
4470	IV	826	0	1		283	0	0	Mono	Mono		21331875	Z21817^	E1b1a1a1a2a1a3b3		4470
5410	IV	827	0	0		283	0	0	Mono	Mono		23273932	CTS11789^	E1b1a1a1a2a1a3b3		5410
5572	IV	827	0	0		283	0	0	Mono	Mono		23800883	Z21820^	E1b1a1a1a2a1a3b3		5572
5455	IV	827	0	0		283	0	0	Mono	Mono		23402870	Z21819	E1b1a1a1a2a1a3b3~		5455
169	IV	827	0	0		283	0	0	Mono	Mono		2875527	M329	E1b1a2		169
132	III	801	0	26		243	33	7	M9-	2 – 10	MD	2827409	PF1450	E1b1b		132
1085	III	826	0	1		247	36	0	M9-	2 – 10		7905833	PF1537	E1b1b		1085
1086	I	827	0	0		247	36	0	M9-	2 – 10		7906010	PF1538	E1b1b		1086
1136	I	827	0	0		247	36	0	M9-	2 – 10		8028896	V1575	E1b1b		1136
1669	I	827	0	0		247	36	0	M9-	2 – 10		9160895	PF1572	E1b1b		1669
2126	III	826	0	1		247	36	0	M9-	2 – 10		14377079	PF1637	E1b1b		2126
2443	I	827	0	0		247	36	0	M9-	2 – 10		15019092	PF1943	E1b1b		2443
2583	III	826	0	1		247	36	0	M9-	2 – 10		15313925	PF1664	E1b1b		2583
2660	I	827	0	0		247	36	0	M9-	2 – 10		15467824	PF1942	E1b1b		2660
3006	I	827	0	0		247	36	0	M9-	2 – 10		16346117	PF1689	E1b1b		3006
3068	I	827	0	0		247	36	0	M9-	2 – 10		16484019	PF1692	E1b1b		3068
3374	III	826	0	1		247	36	0	M9-	2 – 10		17209379	M5221	E1b1b		3374
3547	I	827	0	0		247	36	0	M9-	2 – 10		17612676	PF1729	E1b1b		3547
3751	I	827	0	0		247	36	0	M9-	2 – 10		18045601	PF1746.2	E1b1b	A	3751
3908	I	827	0	0		247	36	0	M9-	2 – 10		18617336	V3341	E1b1b		3908
3916	I	827	0	0		247	36	0	M9-	2 – 10		18637397	PF1763	E1b1b		3916
4310	I	827	0	0		247	36	0	M9-	2 – 10		19503700	V4197	E1b1b		4310
4507	I	827	0	0		247	36	0	M9-	2 – 10		21410887	PF1807	E1b1b		4507
4608	I	827	0	0		247	36	0	M9-	2 – 10		21643140	PF1818	E1b1b		4608
4858	I	827	0	0		247	36	0	M9-	2 – 10		21903853	PF1825	E1b1b		4858
4870	I	827	0	0		247	36	0	M9-	2 – 10		21909401	PF1826	E1b1b		4870
4913	I	827	0	0		247	36	0	M9-	2 – 10		21983698	PF1831	E1b1b		4913
5098	I	827	0	0		247	36	0	M9-	2 – 10		22671606	M5327	E1b1b		5098
5110	I	827	0	0		247	36	0	M9-	2 – 10		22700429	PF1875	E1b1b		5110
5288	III	824	0	3		247	36	0	M9-	2 – 10		23021729	PF1883	E1b1b		5288
726	I	827	0	0		247	36	0	M9-	2 – 10		7071937	PF1513	E1b1b1		726
842	I	827	0	0		247	36	0	M9-	2 – 10		7377029	PF1525	E1b1b1		842
924	I	827	0	0		247	36	0	M9-	2 – 10		7605031	V1257	E1b1b1		924
965	I	827	0	0		247	36	0	M9-	2 – 10		7678694	PF1532	E1b1b1		965
990	I	827	0	0		247	36	0	M9-	2 – 10		7721674	M5078	E1b1b1		990
1158	I	827	0	0		247	36	0	M9-	2 – 10		8082372	V1602	E1b1b1		1158
1187	I	827	0	0		247	36	0	M9-	2 – 10		8143135	V1659	E1b1b1		1187
1495	I	827	0	0		247	36	0	M9-	2 – 10		8613281	V2353	E1b1b1		1495
1609	III	824	0	3		247	36	0	M9-	2 – 10		8880108	PF1566	E1b1b1		1609
1682	III	826	0	1		247	36	0	M9-	2 – 10		9389773	PF1575	E1b1b1		1682
2062	I	827	0	0		247	36	0	M9-	2 – 10		14221285	PF1629	E1b1b1		2062
2099	III	826	0	1		247	36	0	M9-	2 – 10		14320934	PF1635	E1b1b1		2099
2129	I	827	0	0		247	36	0	M9-	2 – 10		14393170	PF1638	E1b1b1		2129
2421	I	827	0	0		247	36	0	M9-	2 – 10		14983106	V2737	E1b1b1		2421
2464	I	827	0	0		247	36	0	M9-	2 – 10		15026633	PF1657	E1b1b1		2464
2511	I	827	0	0		247	36	0	M9-	2 – 10		15089380	PF1659	E1b1b1		2511
2674	I	827	0	0		247	36	0	M9-	2 – 10		15489314	M5166	E1b1b1		2674
2870	III	827	0	0		246	36	1	M9-	2 – 10		15869722	V3194	E1b1b1		2870
3193	III	827	0	0		246	36	1	M9-	2 – 10		16808859	PF1701	E1b1b1		3193
3345	III	827	0	0		247	13	23	M9-	2 – 10	MD	17119601	PF1716	E1b1b1		3345
3348	I	827	0	0		247	36	0	M9-	2 – 10		17138251	PF1718	E1b1b1		3348
3418	I	827	0	0		247	36	0	M9-	2 – 10		17325559	PF1724.2	E1b1b1	A	3418
3618	I	827	0	0		247	36	0	M9-	2 – 10		17780707	PF1735	E1b1b1		3618
3656	I	827	0	0		247	36	0	M9-	2 – 10		17846754	PF1740	E1b1b1		3656
3842	III	827	0	0		247	35	1	M9-	2 – 10	MD	18384838	PF1755	E1b1b1		3842
3881	I	827	0	0		247	36	0	M9-	2 – 10		18573064	V3289	E1b1b1		3881
3998	I	827	0	0		247	36	0	M9-	2 – 10		18823372	PF1768	E1b1b1		3998
4164	I	827	0	0		247	36	0	M9-	2 – 10		19170454	V3860	E1b1b1		4164
4240	I	827	0	0		247	36	0	M9-	2 – 10		19316389	V4006	E1b1b1		4240
4476	I	827	0	0		247	36	0	M9-	2 – 10		21358197	PF1801	E1b1b1		4476
4536	III	795	0	32		241	36	6	M9-	2 – 10		21491115	PF1812	E1b1b1		4536
4910	III	826	0	1		246	36	1	M9-	2 – 10		21977569	PF1830	E1b1b1		4910
4984	I	827	0	0		247	36	0	M9-	2 – 10		22168598	PF1835	E1b1b1		4984
4993	I	827	0	0		247	36	0	M9-	2 – 10		22181731	PF1836	E1b1b1		4993
5069	I	827	0	0		247	36	0	M9-	2 – 10		22588254	PF1871	E1b1b1		5069
5533	I	827	0	0		247	36	0	M9-	2 – 10		23618826	PF1909	E1b1b1		5533
584	I	827	0	0		247	36	0	M9-	2 – 10		6875047	PF1508	E1b1b1~		584
745	III	827	0	0		247	35	1	M9-	2 – 10	MD	7108366	PF1515	E1b1b1~		745
813	I	827	0	0		247	36	0	M9-	2 – 10		7264950	PF1521	E1b1b1~		813
1205	I	827	0	0		247	36	0	M9-	2 – 10		8202992	V1707	E1b1b1~		1205
1256	III	823	0	4		247	36	0	M9-	2 – 10		8287689	V1779	E1b1b1~		1256
2096	III	826	0	1		247	36	0	M9-	2 – 10		14308835	PF1634	E1b1b1~		2096
2222	III	827	0	0		246	36	1	M9-	2 – 10		14675847	PF1647	E1b1b1~		2222
2412	I	827	0	0		247	36	0	M9-	2 – 10		14972667	M5149	E1b1b1~		2412
2497	I	827	0	0		247	36	0	M9-	2 – 10		15051084	PF1658	E1b1b1~		2497
2582	I	827	0	0		247	36	0	M9-	2 – 10		15312020	PF1663	E1b1b1~		2582
2667	I	827	0	0		247	36	0	M9-	2 – 10		15472586	V2964	E1b1b1~		2667
2774	III	825	0	2		246	36	1	M9-	2 – 10		15649242	V3082	E1b1b1~		2774
2808	III	827	0	0		247	32	4	M9-	2 – 10	MD	15719310	PF1670	E1b1b1~		2808
2829	I	827	0	0		247	36	0	M9-	2 – 10		15772820	PF1672	E1b1b1~		2829
3036	I	827	0	0		247	36	0	M9-	2 – 10		16405140	PF1690	E1b1b1~		3036
3082	I	827	0	0		247	36	0	M9-	2 – 10		16514009	PF1693	E1b1b1~		3082
3120	I	827	0	0		247	36	0	M9-	2 – 10		16604397	M5033	E1b1b1~		3120
3353	I	827	0	0		247	36	0	M9-	2 – 10		17144649	PF1721	E1b1b1~		3353
3497	I	827	0	0		247	36	0	M9-	2 – 10		17514700	PF1727	E1b1b1~		3497
3561	I	827	0	0		247	36	0	M9-	2 – 10		17656884	PF1730	E1b1b1~		3561
3624	I	827	0	0		247	36	0	M9-	2 – 10		17793914	PF1736	E1b1b1~		3624
3776	III	826	0	1		247	36	0	M9-	2 – 10		18081435	PF1748	E1b1b1~		3776
3903	III	824	0	3		247	36	0	M9-	2 – 10		18614094	V3333	E1b1b1~		3903
3990	I	827	0	0		247	36	0	M9-	2 – 10		18814579	V3515	E1b1b1~		3990
4069	III	826	0	1		247	35	1	M9-	2 – 10	MD	18963497	PF1771	E1b1b1~		4069
4284	III	826	0	1		247	36	0	M9-	2 – 10		19443039	V4126	E1b1b1~		4284
4333	III	825	0	2		247	36	0	M9-	2 – 10		20812311	PF1791	E1b1b1~		4333
4463	I	827	0	0		247	36	0	M9-	2 – 10		21315746	S22282	E1b1b1~		4463
4494	III	810	0	17		246	35	2	M9-	2 – 10	MD, 1H	21389667	PF1804	E1b1b1~		4494
5205	I	827	0	0		247	36	0	M9-	2 – 10		22835237	PF1877	E1b1b1~		5205
5283	III	803	0	24		242	36	5	M9-	2 – 10		23009991	PF1881	E1b1b1~		5283
5301	III	801	0	26		240	36	7	M9-	2 – 10		23045843	PF1887	E1b1b1~		5301
5530	I	827	0	0		247	36	0	M9-	2 – 10		23614600	PF1908	E1b1b1~		5530
5538	I	827	0	0		247	36	0	M9-	2 – 10		23629008	PF1910	E1b1b1~		5538
5563	I	827	0	0		247	36	0	M9-	2 – 10		23781504	PF1912	E1b1b1~		5563
5686	III	826	0	1		247	36	0	M9-	2 – 10		24492875	PF1924	E1b1b1~		5686
1039	III	827	0	0		253	26	4	M9-	2 – 7	MD	7804308	PF2108	E1b1b1a		1039
1220	I	827	0	0		253	30	0	M9-	2 – 7		8232450	V1739	E1b1b1a		1220
1286	I	827	0	0		253	30	0	M9-	2 – 7		8361073	PF2115	E1b1b1a		1286
2070	III	819	0	8		251	30	2	M9-	2 – 7		14242950	PF2127	E1b1b1a		2070
2669	III	826	0	1		253	30	0	M9-	2 – 7		15479586	Z1209	E1b1b1a		2669
2695	I	827	0	0		253	30	0	M9-	2 – 7		15520497	V3011	E1b1b1a		2695
3596	III	795	0	32		245	30	8	M9-	2 – 7		17744738	PF2154	E1b1b1a		3596
3804	I	827	0	0		253	30	0	M9-	2 – 7		18149476	PF2157	E1b1b1a		3804
3864	III	821	0	6		252	30	1	M9-	2 – 7		18538216	CTS8899	E1b1b1a		3864
3963	III	826	0	1		253	30	0	M9-	2 – 7		18765146	PF2162	E1b1b1a		3963
4044	III	812	0	15		248	30	5	M9-	2 – 7		18918010	V3603	E1b1b1a		4044
4058	I	827	0	0		253	30	0	M9-	2 – 7		18949452	PF2280	E1b1b1a		4058
4273	I	827	0	0		253	30	0	M9-	2 – 7		19396726	V4083	E1b1b1a		4273
4351	I	827	0	0		253	30	0	M9-	2 – 7		21036413	Z1211	E1b1b1a		4351
4489	I	827	0	0		253	30	0	M9-	2 – 7		21369924	S7478	E1b1b1a		4489
4741	I	827	0	0		253	30	0	M9-	2 – 7		21792508	PF2182	E1b1b1a		4741
4767	I	827	0	0		253	30	0	M9-	2 – 7		21860060	Z1214	E1b1b1a		4767
5225	I	827	0	0		253	30	0	M9-	2 – 7		22898839	PF1955	E1b1b1a		5225
5361	I	827	0	0		253	30	0	M9-	2 – 7		23161406	PF2200	E1b1b1a		5361
5622	III	826	0	1		253	30	0	M9-	2 – 7		23973415	PF2203	E1b1b1a		5622
1394	I	827	0	0		253	30	0	M9-	2 – 7		8483852	V2104	E1b1b1a1		1394
4830	I	827	0	0		253	30	0	M9-	2 – 7		21893303	PF2186	E1b1b1a1		4830
5200	III	824	0	3		281	2	0	M9-	2		22823155	Z1902	E1b1b1a1a		5200
2213	II	827	0	0		281	2	0	M9-	2		14645286	Z1219	E1b1b1a1a1		2213
2490	II	827	0	0		281	2	0	M9-	2		15040454	Z1220	E1b1b1a1a1		2490
3973	II	827	0	0		281	2	0	M9-	2		18776848	Z1225	E1b1b1a1a1		3973
4829	IV	827	0	0		273	0	10	Mono	Mono		21893299	M224	E1b1b1a1a1a~		4829
646	IV	827	0	0		283	0	0	Mono	Mono		6932821	V32	E1b1b1a1a1b		646
1462	IV	827	0	0		283	0	0	Mono	Mono		8576554	V2296	E1b1b1a1a2		1462
4132	IV	826	0	1		283	0	0	Mono	Mono		19118052	Z1240	E1b1b1a1a2		4132
4285	IV	827	0	0		283	0	0	Mono	Mono		19443230	V4127	E1b1b1a1a2		4285
4865	IV	827	0	0		283	0	0	Mono	Mono		21906413	PF2287	E1b1b1a1a2a	A	4865
1175	IV	827	0	0		283	0	0	Mono	Mono		8124473	M5624	E1b1b1a1a2a1b~	A	1175
2680	I	827	0	0		255	28	0	M9-	3 – 7		15502485	Z1920	E1b1b1a1b		2680
1242	I	827	0	0		260	23	0	M9-	3 – 5		8262442	V1764	E1b1b1a1b1		1242
542	I	827	0	0		261	22	0	M9-	4 – 5		6814246	V36	E1b1b1a1b1a		542
550	I	827	0	0		261	22	0	M9-	4 – 5		6842263	V13	E1b1b1a1b1a		550
5148	III	827	0	0		261	21	1	M9-	4 – 5	MD	22744616	Page102	E1b1b1a1b1a		5148
4060	I	827	0	0		278	5	0	M9-	6 – 7		18957059	L677	E1b1b1a1b2		4060
4838	IV	827	0	0		283	0	0	Mono	Mono		21896093	M148	E1b1b1a1b2a1~		4838
1549	IV	827	0	0		283	0	0	Mono	Mono		8702003	F1386	E1b1b1a1b2a4c1~		1549
544	IV	827	0	0		283	0	0	Mono	Mono		6822948	M521	E1b1b1a1c~		544
44	II	827	0	0		281	2	0	M9-	8		2710013	PF2300	E1b1b1b1		44
832	II	827	0	0		281	2	0	M9-	8		7322178	PF2314	E1b1b1b1		832
858	II	827	0	0		281	2	0	M9-	8		7432723	PF2318	E1b1b1b1		858
968	II	827	0	0		281	2	0	M9-	8		7682321	Z1162	E1b1b1b1		968
1341	II	827	0	0		281	2	0	M9-	8		8438286	Z1166	E1b1b1b1	A	1341
2182	II	827	0	0		281	2	0	M9-	8		14541624	PF2346	E1b1b1b1		2182
2280	III	826	0	1		281	2	0	M9-	8		14817699	PF2347	E1b1b1b1		2280
3012	III	827	0	0		281	1	1	M9-	8	MD	16361269	Z1183	E1b1b1b1		3012
3026	III	674	0	153		228	2	53	M9-	8		16390272	PF2362	E1b1b1b1		3026
3256	II	827	0	0		281	2	0	M9-	8		16899460	PF2365	E1b1b1b1		3256
3331	II	827	0	0		281	2	0	M9-	8		17091865	Z1187	E1b1b1b1		3331
3363	II	826	1	0		281	2	0	BOTH		PI	17190078	PF2372	E1b1b1b1		3363
3377	II	827	0	0		281	2	0	M9-	8		17210606	M5222	E1b1b1b1		3377
3568	II	827	0	0		281	2	0	M9-	8		17670232	PF2378	E1b1b1b1		3568
3569	II	827	0	0		281	2	0	M9-	8		17670258	Z1193	E1b1b1b1		3569
3797	II	827	0	0		281	2	0	M9-	8		18128763	PF2381	E1b1b1b1		3797
3858	II	827	0	0		281	2	0	M9-	8		18416012	Z1196	E1b1b1b1		3858
3861	II	827	0	0		281	2	0	M9-	8		18419547	Z1197	E1b1b1b1		3861
4174	II	827	0	0		281	2	0	M9-	8		19193159	V3883	E1b1b1b1		4174
4497	II	827	0	0		281	2	0	M9-	8		21397600	PF2394	E1b1b1b1		4497
4545	III	827	0	0		280	2	1	M9-	8		21508604	PF2395	E1b1b1b1		4545
4746	II	827	0	0		281	2	0	M9-	8		21807861	PF2396	E1b1b1b1		4746
4916	III	797	0	30		275	2	6	M9-	8		21989906	PF2398	E1b1b1b1		4916
5167	II	827	0	0		281	2	0	M9-	8		22751863	PF2402.2	E1b1b1b1	A	5167
5372	II	827	0	0		281	2	0	M9-	8		23225611	PF2405	E1b1b1b1		5372
5576	II	827	0	0		281	2	0	M9-	8		23809883	PF2410	E1b1b1b1		5576
5625	II	827	0	0		281	2	0	M9-	8		23976740	PF2413	E1b1b1b1		5625
825	II	827	0	0		281	2	0	M9-	8		7303900	M5064	E1b1b1b1~		825
1183	III	821	0	6		279	2	2	M9-	8		8134356	V1649	E1b1b1b1~		1183
1606	II	827	0	0		281	2	0	M9-	8		8871735	M5107	E1b1b1b1~		1606
2098	II	827	0	0		281	2	0	M9-	8		14320818	PF2344	E1b1b1b1~		2098
2509	II	827	0	0		281	2	0	M9-	8		15085950	V2814	E1b1b1b1~		2509
2575	II	827	0	0		281	2	0	M9-	8		15273119	Z1178	E1b1b1b1~		2575
2650	III	825	0	2		281	2	0	M9-	8		15452759	PF2353	E1b1b1b1~		2650
2689	II	827	0	0		281	2	0	M9-	8		15512696	V3001	E1b1b1b1~		2689
2874	II	827	0	0		281	2	0	M9-	8		15879807	PF2356	E1b1b1b1~		2874
2956	III	826	0	1		281	2	0	M9-	8		16223362	PF2359	E1b1b1b1~		2956
3342	II	827	0	0		281	2	0	M9-	8		17118046	PF2370	E1b1b1b1~		3342
3381	II	827	0	0		281	2	0	M9-	8		17235818	PF2374	E1b1b1b1~		3381
3480	III	827	0	0		280	2	1	M9-	8	1H	17486942	PF2377	E1b1b1b1~		3480
4292	II	827	0	0		281	2	0	M9-	8		19475462	Z1198	E1b1b1b1~		4292
4359	II	827	0	0		281	2	0	M9-	8		21066342	M5285	E1b1b1b1~		4359
5421	II	827	0	0		281	2	0	M9-	8		23314799	Z1202	E1b1b1b1~		5421
5435	II	827	0	0		281	2	0	M9-	8		23367445	PF2407	E1b1b1b1~		5435
5442	II	827	0	0		281	2	0	M9-	8		23385983	PF2408	E1b1b1b1~		5442
5659	III	825	0	2		281	2	0	M9-	8		24396804	PF2414	E1b1b1b1~		5659
4825	IV	827	0	0		283	0	0	Mono	Mono		21892572	PF2554	E1b1b1b1a		4825
62	IV	827	0	0		283	0	0	Mono	Mono		2723620	V1030	E1b1b1b1a1		62
830	IV	809	0	18		278	0	5	Mono	Mono		7317593	Z1161	E1b1b1b1a1		830
928	IV	827	0	0		283	0	0	Mono	Mono		7612987	V1272	E1b1b1b1a1		928
1014	IV	827	0	0		283	0	0	Mono	Mono		7752540	PF2486	E1b1b1b1a1		1014
1316	IV	827	0	0		283	0	0	Mono	Mono		8415334	Z1165	E1b1b1b1a1		1316
1324	IV	827	0	0		283	0	0	Mono	Mono		8423288	V1937	E1b1b1b1a1		1324
1611	IV	826	0	1		283	0	0	Mono	Mono		8881572	PF2498	E1b1b1b1a1		1611
1620	IV	826	0	1		282	0	1	Mono	Mono		8900662	PF2500	E1b1b1b1a1		1620
1662	IV	826	0	1		283	0	0	Mono	Mono		9135484	PF2501	E1b1b1b1a1		1662
1996	IV	827	0	0		283	0	0	Mono	Mono		14082877	Z1172	E1b1b1b1a1		1996
2307	IV	827	0	0		283	0	0	Mono	Mono		14858228	PF2510	E1b1b1b1a1		2307
2329	IV	827	0	0		283	0	0	Mono	Mono		14888783	Page33	E1b1b1b1a1		2329
2355	IV	827	0	0		283	0	0	Mono	Mono		14906675	PF2348	E1b1b1b1a1		2355
2557	IV	827	0	0		283	0	0	Mono	Mono		15236994	Z1177	E1b1b1b1a1		2557
2681	IV	827	0	0		283	0	0	Mono	Mono		15502732	Z1179	E1b1b1b1a1		2681
3073	IV	827	0	0		283	0	0	Mono	Mono		16491953	Z1184	E1b1b1b1a1		3073
3088	IV	827	0	0		283	0	0	Mono	Mono		16534130	PF2363	E1b1b1b1a1		3088
3765	IV	827	0	0		282	0	1	Mono	Mono		18068338	Z1195	E1b1b1b1a1		3765
4244	IV	827	0	0		283	0	0	Mono	Mono		19323263	V4016	E1b1b1b1a1		4244
4272	IV	827	0	0		283	0	0	Mono	Mono		19396045	V4081	E1b1b1b1a1		4272
4297	IV	827	0	0		283	0	0	Mono	Mono		19482455	V4166	E1b1b1b1a1		4297
4358	IV	827	0	0		283	0	0	Mono	Mono		21064067	PF2546	E1b1b1b1a1		4358
4468	IV	827	0	0		283	0	0	Mono	Mono		21327286	PF2548	E1b1b1b1a1		4468
4739	IV	824	0	3		282	0	1	Mono	Mono		21785697	PF2551	E1b1b1b1a1		4739
4751	IV	827	0	0		283	0	0	Mono	Mono		21815268	PF2553	E1b1b1b1a1		4751
5056	IV	827	0	0		283	0	0	Mono	Mono		22566659	Z1201	E1b1b1b1a1		5056
5275	IV	827	0	0		283	0	0	Mono	Mono		22978109	PF2560	E1b1b1b1a1		5275
641	IV	827	0	0		282	0	1	Mono	Mono		6932547	PF2482	E1b1b1b1a1~		641
1049	IV	827	0	0		283	0	0	Mono	Mono		7830010	Z1163	E1b1b1b1a1~		1049
1423	IV	827	0	0		283	0	0	Mono	Mono		8518796	Z1167	E1b1b1b1a1~		1423
1435	IV	827	0	0		283	0	0	Mono	Mono		8540752	V2208	E1b1b1b1a1~	A	1435
1559	IV	827	0	0		283	0	0	Mono	Mono		8726283	V2505	E1b1b1b1a1~		1559
2038	IV	819	0	8		282	0	1	Mono	Mono		14186688	Z1175	E1b1b1b1a1~		2038
2120	IV	827	0	0		283	0	0	Mono	Mono		14365288	Z1176	E1b1b1b1a1~		2120
2526	IV	826	0	1		283	0	0	Mono	Mono		15114328	PF2512	E1b1b1b1a1~		2526
2812	IV	825	0	2		279	0	4	Mono	Mono		15725315	PF2568	E1b1b1b1a1~		2812
2900	IV	827	0	0		283	0	0	Mono	Mono		15978952	PF2516	E1b1b1b1a1~		2900
3016	IV	827	0	0		283	0	0	Mono	Mono		16367635	PF2518	E1b1b1b1a1~		3016
3111	IV	823	0	4		283	0	0	Mono	Mono		16586893	Z1185	E1b1b1b1a1~		3111
3350	IV	827	0	0		283	0	0	Mono	Mono		17139711	Z1190	E1b1b1b1a1~		3350
4235	IV	824	0	3		282	0	1	Mono	Mono		19304315	PF2543	E1b1b1b1a1~		4235
4515	IV	827	0	0		283	0	0	Mono	Mono		21437042	M5300	E1b1b1b1a1~		4515
4738	IV	826	0	1		282	0	1	Mono	Mono		21785013	PF2550	E1b1b1b1a1~		4738
4944	IV	827	0	0		283	0	0	Mono	Mono		22076595	Z1200	E1b1b1b1a1~		4944
5320	IV	827	0	0		283	0	0	Mono	Mono		23074213	PF2562	E1b1b1b1a1~		5320
5341	IV	822	0	5		280	0	3	Mono	Mono		23124284	PF2564	E1b1b1b1a1~		5341
5524	IV	827	0	0		282	0	1	Mono	Mono		23583756	M5358	E1b1b1b1a1~		5524
5696	IV	825	0	2		282	0	1	Mono	Mono		24513116	Z1203	E1b1b1b1a1~		5696
1738	I	826	1	0		270	13	0	BOTH		PI	9823657	PF3985	E1b1b1b1b	A	1738
674	I	827	0	0		279	4	0	M9-	9 – 10		6953603	Z829	E1b1b1b2		674
997	I	827	0	0		279	4	0	M9-	9 – 10		7729622	Z830	E1b1b1b2		997
1729	III	814	0	13		274	4	5	M9-	9 – 10		9795609	Z1076	E1b1b1b2		1729
2381	III	822	0	5		278	4	1	M9-	9 – 10		14941989	PF1973	E1b1b1b2		2381
2989	I	827	0	0		279	4	0	M9-	9 – 10		16313785	Z832	E1b1b1b2		2989
2990	I	827	0	0		279	4	0	M9-	9 – 10		16314844	Z833	E1b1b1b2		2990
3288	I	827	0	0		279	4	0	M9-	9 – 10		16948834	Z834	E1b1b1b2		3288
3329	III	827	0	0		279	3	1	M9-	9 – 10	MD	17077753	Z835	E1b1b1b2		3329
3664	I	827	0	0		279	4	0	M9-	9 – 10		17865060	CTS8182	E1b1b1b2		3664
3822	III	807	0	20		273	4	6	M9-	9 – 10		18203565	PF1989	E1b1b1b2		3822
4264	I	827	0	0		279	4	0	M9-	9 – 10		19379842	V4065	E1b1b1b2		4264
4742	III	827	0	0		278	4	1	M9-	9 – 10		21797330	PF1997	E1b1b1b2		4742
5402	I	827	0	0		279	4	0	M9-	9 – 10		23268660	PF2006	E1b1b1b2		5402
4072	I	827	0	0		279	4	0	M9-	9 – 10		18976881	V3649	E1b1b1b2a1		4072
4716	I	827	0	0		279	4	0	M9-	9 – 10		21764586	PF2023	E1b1b1b2a1		4716
1227	III	827	0	0		278	4	1	M9-	9 – 10		8240479	V1750	E1b1b1b2a1a~		1227
1551	III	826	0	1		279	4	0	M9-	9 – 10		8704571	Z1148	E1b1b1b2a1a~		1551
4683	I	827	0	0		279	4	0	M9-	9 – 10		21740716	PF2022	E1b1b1b2a1a~		4683
3275	II	827	0	0		280	3	0	M9-	9		16936081	Page47	E1b1b1b2a1a1		3275
1228	III	825	0	2		280	3	0	M9-	9		8240582	L788	E1b1b1b2a1a1~		1228
1684	III	824	1	2		282	0	1	M9+	NU	1H	9398519	F1539	E1b1b1b2a1a1a1a1b1~	A,W	1684
3954	IV	827	0	0		283	0	0	Mono	Mono		18743050	V3465	E1b1b1b2a1a1a1a1f1b1a	A	3954
4811	IV	827	0	0		283	0	0	Mono	Mono		21878825	M290	E1b1b1b2a1a2		4811
3711	III	826	0	1		282	1	0	M9-	10		17947414	L792	E1b1b1b2a1a4		3711
5193	IV	827	0	0		283	0	0	Mono	Mono		22817188	CTS10880	E1b1b1b2b		5193
5227	IV	827	0	0		283	0	0	Mono	Mono		22905131	CTS11025	E1b1b1b2b		5227
5241	IV	827	0	0		283	0	0	Mono	Mono		22920950	CTS11051	E1b1b1b2b		5241
5363	IV	826	0	1		283	0	0	Mono	Mono		23164107	Z1283	E1b1b1b2b		5363
4583	IV	827	0	0		283	0	0	Mono	Mono		21610853	P72	E1b1b1b2b1~		4583
810	IV	827	0	0		283	0	0	Mono	Mono		7253049	CTS1177	E1b1b1b2b2		810
4197	IV	827	0	0		283	0	0	Mono	Mono		19233913	V3935	E1b1b1b2b2		4197
5208	IV	827	0	0		283	0	0	Mono	Mono		22845992	CTS10942	E1b1b1b2b2		5208
5150	IV	827	0	0		283	0	0	Mono	Mono		22744939	M293	E1b1b1b2b2a1		5150
2077	IV	827	0	0		283	0	0	Mono	Mono		14254220	CTS2297	E1b1b1b2b2a1a~		2077
630	IV	827	0	0		283	0	0	Mono	Mono		6932007	V6	E1b1b1c	A	630
4714	IV	827	0	0		283	0	0	Mono	Mono		21764500	M281	E1b1b2		4714
30	IV	827	0	0		283	0	0	Mono	Mono		2671852	CTS20	E2		30
41	IV	827	0	0		283	0	0	Mono	Mono		2708952	V1006	E2		41
145	IV	827	0	0		283	0	0	Mono	Mono		2842030	V1124	E2		145
181	IV	827	0	0		283	0	0	Mono	Mono		2888397	V1152	E2		181
946	IV	823	0	4		283	0	0	Mono	Mono		7648175	Z15718	E2		946
1015	IV	823	0	4		282	0	1	Mono	Mono		7753973	Z999	E2		1015
1255	IV	827	0	0		283	0	0	Mono	Mono		8285892	Z15725	E2		1255
1401	IV	825	0	2		283	0	0	Mono	Mono		8489122	Z15727	E2		1401
2320	IV	827	0	0		283	0	0	Mono	Mono		14876810	Z1009	E2		2320
2389	IV	827	0	0		283	0	0	Mono	Mono		14946181	Z1010	E2		2389
2717	IV	827	0	0		283	0	0	Mono	Mono		15555421	V3029	E2		2717
2866	IV	826	0	1		283	0	0	Mono	Mono		15862752	V3185	E2		2866
4022	IV	826	0	1		283	0	0	Mono	Mono		18885293	V3573	E2		4022
4064	IV	827	0	0		283	0	0	Mono	Mono		18960670	V3638	E2		4064
4280	IV	827	0	0		283	0	0	Mono	Mono		19420881	Z1024	E2		4280
4824	IV	827	0	0		283	0	0	Mono	Mono		21890177	M75	E2		4824
5308	IV	827	0	0		283	0	0	Mono	Mono		23063397	M10999	E2		5308
2367	IV	826	0	1		283	0	0	Mono	Mono		14923438	M237	E2a~		2367
68	IV	827	0	0		283	0	0	Mono	Mono		2727675	V1033	E2b		68
89	IV	827	0	0		283	0	0	Mono	Mono		2751973	V1057	E2b		89
474	IV	827	0	0		283	0	0	Mono	Mono		6667139	Z15793	E2b		474
497	IV	827	0	0		283	0	0	Mono	Mono		6716831	CTS375	E2b		497
939	IV	827	0	0		283	0	0	Mono	Mono		7638542	Z15797	E2b		939
1160	IV	827	0	0		283	0	0	Mono	Mono		8083622	Z15801	E2b		1160
1304	IV	819	0	8		281	0	2	Mono	Mono		8390514	Z15804	E2b		1304
1476	IV	827	0	0		283	0	0	Mono	Mono		8592165	Z1002	E2b		1476
2217	IV	827	0	0		283	0	0	Mono	Mono		14659581	V2543	E2b		2217
2289	IV	827	0	0		283	0	0	Mono	Mono		14837777	V2630	E2b		2289
2876	IV	827	0	0		283	0	0	Mono	Mono		15899708	Z1013	E2b		2876
3907	IV	827	0	0		283	0	0	Mono	Mono		18617044	Z1021	E2b		3907
3988	IV	827	0	0		283	0	0	Mono	Mono		18805281	CTS9295	E2b		3988
4005	IV	826	0	1		282	0	1	Mono	Mono		18840959	V3551	E2b		4005
4032	IV	827	0	0		282	0	1	Mono	Mono		18899203	V3584	E2b		4032
4033	IV	827	0	0		283	0	0	Mono	Mono		18903250	V3586	E2b		4033
4065	IV	826	0	1		282	0	1	Mono	Mono		18961021	V3640	E2b		4065
4249	IV	827	0	0		283	0	0	Mono	Mono		19346290	Z1023	E2b		4249
4735	IV	826	0	1		283	0	0	Mono	Mono		21779234	M98	E2b		4735
4882	IV	827	0	0		283	0	0	Mono	Mono		21924329	M90	E2b1		4882
4840	IV	827	0	0		283	0	0	Mono	Mono		21896216	M85	E2b1a		4840
100	IV	826	0	1		283	0	0	Mono	Mono		2771528	Z971	E2b1a1~		100
523	IV	827	0	0		283	0	0	Mono	Mono		6764869	CTS462	E2b1a1~		523
714	IV	827	0	0		283	0	0	Mono	Mono		7046076	CTS845	E2b1a1~		714
2696	IV	826	0	1		283	0	0	Mono	Mono		15520874	V3013	E2b1a1~		2696
4812	IV	827	0	0		283	0	0	Mono	Mono		21880748	P45	E2b1a1a~		4812
1980	IV	827	0	0		283	0	0	Mono	Mono		14063951	CTS1779	E2b2		1980
2445	IV	827	0	0		283	0	0	Mono	Mono		15019403	CTS3562	E2b2		2445
59	I	827	0	0		246	37	0	M9-	1 – 10		2722506	S8235	F		59
157	I	827	0	0		246	37	0	M9-	1 – 10		2863665	V205	F		157
193	III	823	0	4		245	37	1	M9-	1 – 10		2912385	PF2591	F		193
663	I	827	0	0		246	37	0	M9-	1 – 10		6941218	PF2602	F		663
862	I	827	0	0		246	37	0	M9-	1 – 10		7517055	PF2608	F		862
961	I	827	0	0		246	37	0	M9-	1 – 10		7671530	YSC0001295	F		961
992	I	827	0	0		246	37	0	M9-	1 – 10		7726849	PF2611	F		992
1179	III	825	0	2		246	37	0	M9-	1 – 10		8131538	M3650	F		1179
1216	I	827	0	0		246	37	0	M9-	1 – 10		8227605	PF2615	F		1216
1325	I	827	0	0		246	37	0	M9-	1 – 10		8424089	PF2617	F		1325
1345	I	827	0	0		246	37	0	M9-	1 – 10		8442341	YSC0001297	F		1345
1379	I	827	0	0		246	37	0	M9-	1 – 10		8474189	PF2618	F		1379
1459	I	827	0	0		246	37	0	M9-	1 – 10		8572150	PF2621	F		1459
1470	I	827	0	0		246	37	0	M9-	1 – 10		8589031	YSC0001299	F	A	1470
1483	I	827	0	0		246	37	0	M9-	1 – 10		8602415	PF2623	F		1483
1533	I	827	0	0		246	37	0	M9-	1 – 10		8680661	PF2625	F		1533
2026	I	827	0	0		246	37	0	M9-	1 – 10		14149772	PF2651	F		2026
2032	I	827	0	0		246	37	0	M9-	1 – 10		14171665	PF2653	F		2032
2045	I	827	0	0		246	37	0	M9-	1 – 10		14199284	PF2655	F		2045
2093	I	827	0	0		246	37	0	M9-	1 – 10		14294504	PF2658	F		2093
2108	I	827	0	0		246	37	0	M9-	1 – 10		14334396	PF2660	F		2108
2430	I	827	0	0		246	37	0	M9-	1 – 10		14996960	PF2666	F		2430
2516	I	827	0	0		246	37	0	M9-	1 – 10		15095345	PF2667	F		2516
2556	I	827	0	0		246	37	0	M9-	1 – 10		15234830	PF2669	F		2556
2587	I	827	0	0		246	37	0	M9-	1 – 10		15323154	PF2671	F		2587
2698	I	827	0	0		246	37	0	M9-	1 – 10		15526751	PF2673	F		2698
2775	III	826	0	1		245	37	1	M9-	1 – 10		15651438	PF2677	F		2775
2895	I	827	0	0		246	37	0	M9-	1 – 10		15955432	V3268	F		2895
2928	I	827	0	0		246	37	0	M9-	1 – 10		16178042	PF2685	F		2928
2963	I	827	0	0		246	37	0	M9-	1 – 10		16242316	PF2686	F		2963
3015	III	825	0	2		246	37	0	M9-	1 – 10		16364286	PF2688	F		3015
3029	I	827	0	0		246	37	0	M9-	1 – 10		16401339	PF2690	F		3029
3143	I	827	0	0		246	37	0	M9-	1 – 10		16690780	PF2693	F		3143
3216	I	827	0	0		246	37	0	M9-	1 – 10		16839641	PF2696	F		3216
3265	I	827	0	0		246	37	0	M9-	1 – 10		16906683	PF2698	F		3265
3355	I	827	0	0		246	37	0	M9-	1 – 10		17152659	PF2700	F		3355
3392	I	827	0	0		246	37	0	M9-	1 – 10		17256018	PF2702	F		3392
3414	I	827	0	0		246	37	0	M9-	1 – 10		17311975	PF2703	F		3414
3445	I	827	0	0		246	37	0	M9-	1 – 10		17398598	PF2704	F		3445
3472	III	821	0	6		246	37	0	M9-	1 – 10		17464197	L132.2	F	A	3472
3482	I	827	0	0		246	37	0	M9-	1 – 10		17493513	PF2706	F		3482
3606	I	827	0	0		246	37	0	M9-	1 – 10		17762668	YSC0001308	F		3606
3755	I	827	0	0		246	37	0	M9-	1 – 10		18051289	PF2716	F		3755
3782	I	827	0	0		246	37	0	M9-	1 – 10		18097251	PF2717	F		3782
3814	III	818	0	9		244	37	2	M9-	1 – 10		18178091	PF2719	F		3814
3884	I	827	0	0		246	37	0	M9-	1 – 10		18578476	PF2720	F		3884
3965	I	827	0	0		246	37	0	M9-	1 – 10		18765649	PF2722	F		3965
4180	I	827	0	0		246	37	0	M9-	1 – 10		19205814	PF2730	F		4180
4203	I	827	0	0		246	37	0	M9-	1 – 10		19237093	V3940	F		4203
4251	III	821	0	6		245	37	1	M9-	1 – 10		19349615	PF2734	F		4251
4366	I	827	0	0		246	37	0	M9-	1 – 10		21080707	PF2736	F		4366
4395	I	827	0	0		246	37	0	M9-	1 – 10		21147336	PF2737	F		4395
4591	I	827	0	0		246	37	0	M9-	1 – 10		21618856	PF2741	F		4591
4748	I	827	0	0		246	37	0	M9-	1 – 10		21811276	PF2745	F		4748
4876	I	827	0	0		246	37	0	M9-	1 – 10		21917313	PF2746	F		4876
4896	I	827	0	0		246	37	0	M9-	1 – 10		21937573	PF2747	F		4896
4953	I	827	0	0		246	37	0	M9-	1 – 10		22108101	PF2748	F		4953
5100	I	827	0	0		246	37	0	M9-	1 – 10		22673903	PF2758	F		5100
5299	I	827	0	0		246	37	0	M9-	1 – 10		23040647	PF2762	F		5299
5644	III	825	0	2		246	37	0	M9-	1 – 10		24359931	PF2771	F		5644
5713	I	827	0	0		246	37	0	M9-	1 – 10		28650343	PF2775	F		5713
2168	IV	827	0	0		283	0	0	Mono	Mono		14496387	M481	F3		2168
2202	III	1	820	6		21	260	2	BOTH		PI	14624254	PF3499	Freq. Mut. SNP in R	W	2202
31	I	827	0	0		262	21	0	M9-	11 – 20		2681740	PF2780	G		31
104	I	827	0	0		262	21	0	M9-	11 – 20		2785630	PF2782	G		104
151	I	827	0	0		262	21	0	M9-	11 – 20		2846401	U17	G		151
163	I	827	0	0		262	21	0	M9-	11 – 20		2871867	M3445	G		163
496	III	826	0	1		261	21	1	M9-	11 – 20		6716150	M3448	G		496
625	I	827	0	0		262	21	0	M9-	11 – 20		6931141	PF2844	G		625
679	I	827	0	0		262	21	0	M9-	11 – 20		6955839	M3452	G		679
771	I	827	0	0		262	21	0	M9-	11 – 20		7157834	PF2850	G		771
874	III	827	0	0		262	19	2	M9-	11 – 20	MD	7537241	PF2857	G		874
875	III	826	0	1		262	21	0	M9-	11 – 20		7537950	PF2858	G		875
893	III	826	0	1		261	21	1	M9-	11 – 20		7565637	PF2859	G		893
1056	I	827	0	0		262	21	0	M9-	11 – 20		7840218	PF2866	G		1056
1080	I	827	0	0		262	21	0	M9-	11 – 20		7899682	PF2867	G		1080
1100	I	827	0	0		262	21	0	M9-	11 – 20		7927218	PF2868	G		1100
1101	I	827	0	0		262	21	0	M9-	11 – 20		7930724	PF2869	G		1101
1123	I	827	0	0		262	21	0	M9-	11 – 20		7992031	PF2872	G		1123
1212	I	827	0	0		262	21	0	M9-	11 – 20		8219021	PF2876	G		1212
1219	I	827	0	0		262	21	0	M9-	11 – 20		8231862	PF2877	G		1219
1229	I	827	0	0		262	21	0	M9-	11 – 20		8240725	L519	G		1229
1271	I	827	0	0		262	21	0	M9-	11 – 20		8327892	PF2879	G		1271
1302	I	827	0	0		262	21	0	M9-	11 – 20		8387539	PF2880	G		1302
1323	I	827	0	0		262	21	0	M9-	11 – 20		8422993	PF2881	G		1323
1452	I	827	0	0		262	21	0	M9-	11 – 20		8563874	PF2888	G		1452
1482	I	827	0	0		262	21	0	M9-	11 – 20		8600158	PF2889	G		1482
1485	I	827	0	0		262	21	0	M9-	11 – 20		8602816	PF2890	G		1485
1497	I	827	0	0		262	21	0	M9-	11 – 20		8614138	PF3139	G		1497
1543	I	827	0	0		262	21	0	M9-	11 – 20		8691654	Z3215	G		1543
1548	I	824	3	0		262	21	0	BOTH		PI	8700380	PF2892	G		1548
1692	I	827	0	0		262	21	0	M9-	11 – 20		9448354	PF2899	G		1692
1707	III	827	0	0		262	18	3	M9-	11 – 20	MD	9523592	PF2901	G		1707
1875	III	826	0	1		260	21	2	M9-	11 – 20		13679469	PF2918	G		1875
1945	I	827	0	0		262	21	0	M9-	11 – 20		13987899	PF2924	G		1945
2039	I	827	0	0		262	21	0	M9-	11 – 20		14188094	PF2935	G		2039
2040	I	827	0	0		262	21	0	M9-	11 – 20		14190812	M3512	G		2040
2047	I	827	0	0		262	21	0	M9-	11 – 20		14199646	PF3265	G		2047
2054	I	827	0	0		262	21	0	M9-	11 – 20		14207268	PF2939	G		2054
2061	I	827	0	0		262	21	0	M9-	11 – 20		14220356	PF2940	G		2061
2066	III	827	0	0		262	14	7	M9-	11 – 20	MD	14235140	PF2941.2	G	A	2066
2071	III	814	0	13		259	21	3	M9-	11 – 20		14243137	M3516	G		2071
2113	I	827	0	0		262	21	0	M9-	11 – 20		14338503	PF2946	G		2113
2140	I	0	827	0		21	262	0	M9-	11 – 20		14432928	U6	G		2140
2150	I	0	827	0		21	262	0	M9-	11 – 20		14469411	PF2951	G		2150
2191	I	0	827	0		21	262	0	M9-	11 – 20		14577177	U2	G		2191
2401	III	0	826	1		21	262	0	M9-	11 – 20		14958218	PF3135	G		2401
2425	I	0	827	0		21	262	0	M9-	11 – 20		14989721	S284	G		2425
2470	I	0	827	0		21	262	0	M9-	11 – 20		15027529	PF2957	G		2470
2510	I	0	827	0		21	262	0	M9-	11 – 20		15086183	U7	G		2510
2545	I	0	827	0		21	262	0	M9-	11 – 20		15204708	L402	G		2545
2546	I	0	827	0		21	262	0	M9-	11 – 20		15204710	U21	G		2546
2682	III	827	0	0		262	11	10	M9-	11 – 20	MD	15504804	PF2966	G		2682
2790	I	827	0	0		262	21	0	M9-	11 – 20		15667235	PF2973	G		2790
2797	I	827	0	0		262	21	0	M9-	11 – 20		15693336	PF2974	G		2797
2844	I	827	0	0		262	21	0	M9-	11 – 20		15802681	PF2978	G		2844
2934	I	827	0	0		262	21	0	M9-	11 – 20		16185081	PF3136	G		2934
2948	I	827	0	0		262	21	0	M9-	11 – 20		16203361	M3537	G		2948
3038	I	827	0	0		262	21	0	M9-	11 – 20		16408569	M3540	G		3038
3043	I	827	0	0		262	21	0	M9-	11 – 20		16419934	PF2985	G		3043
3047	III	825	0	2		262	21	0	M9-	11 – 20		16439267	M3542	G		3047
3078	I	827	0	0		262	21	0	M9-	11 – 20		16499780	PF2990	G		3078
3134	I	827	0	0		262	21	0	M9-	11 – 20		16651032	PF2992	G		3134
3253	I	827	0	0		262	21	0	M9-	11 – 20		16896148	L836	G		3253
3273	I	827	0	0		262	21	0	M9-	11 – 20		16929270	PF2996	G		3273
3343	III	826	0	1		262	21	0	M9-	11 – 20		17119047	M3550	G		3343
3378	III	827	0	0		261	21	1	M9-	11 – 20		17210745	PF3005	G		3378
3396	I	827	0	0		262	21	0	M9-	11 – 20		17281783	PF3006	G		3396
3441	I	827	0	0		262	21	0	M9-	11 – 20		17393643	M3557	G		3441
3468	III	826	0	1		262	21	0	M9-	11 – 20		17453851	PF3009	G		3468
3546	I	827	0	0		262	21	0	M9-	11 – 20		17610571	PF3015	G		3546
3597	I	827	0	0		262	21	0	M9-	11 – 20		17747521	PF3016	G		3597
3625	III	827	0	0		261	21	1	M9-	11 – 20		17798903	PF3017	G		3625
3657	I	827	0	0		262	21	0	M9-	11 – 20		17853245	L837	G		3657
3768	I	827	0	0		262	21	0	M9-	11 – 20		18070349	M3565	G		3768
3805	III	827	0	0		261	21	1	M9-	11 – 20		18162022	M3566	G		3805
3848	III	825	0	2		262	21	0	M9-	11 – 20		18393536	PF3023	G		3848
3951	III	826	0	1		261	19	3	M9-	11 – 20	MD	18737609	PF3025	G		3951
4061	I	827	0	0		262	21	0	M9-	11 – 20		18957208	PF3027	G		4061
4075	III	826	0	1		262	21	0	M9-	11 – 20		18979775	M3570	G		4075
4089	I	827	0	0		262	21	0	M9-	11 – 20		19030998	PF3031	G		4089
4090	I	827	0	0		262	21	0	M9-	11 – 20		19033112	PF3032	G		4090
4185	III	826	0	1		262	21	0	M9-	11 – 20		19215139	PF3037	G		4185
4343	I	827	0	0		262	21	0	M9-	11 – 20		20823823	PF3045	G		4343
4402	III	826	0	1		262	21	0	M9-	11 – 20		21162869	PF3046	G		4402
4480	I	827	0	0		262	21	0	M9-	11 – 20		21362016	PF3050	G		4480
4509	I	827	0	0		262	21	0	M9-	11 – 20		21412501	PF3052	G		4509
4518	I	827	0	0		262	21	0	M9-	11 – 20		21447363	PF3053	G		4518
4528	III	824	0	3		262	21	0	M9-	11 – 20		21469197	PF3054	G		4528
4539	III	826	0	1		261	21	1	M9-	11 – 20		21495813	PF3057	G		4539
4597	I	827	0	0		262	21	0	M9-	11 – 20		21626642	PF3061	G		4597
4618	I	827	0	0		262	21	0	M9-	11 – 20		21648433	PF3063	G		4618
4771	III	827	0	0		261	21	1	M9-	11 – 20		21865624	PF3069	G		4771
4900	III	826	0	1		262	21	0	M9-	11 – 20		21939157	PF3070	G		4900
4904	I	827	0	0		262	21	0	M9-	11 – 20		21954611	PF3071	G		4904
4979	III	827	0	0		261	21	1	M9-	11 – 20		22163252	PF3075	G		4979
4983	I	827	0	0		262	21	0	M9-	11 – 20		22167631	S7530	G		4983
5063	III	820	0	7		262	21	0	M9-	11 – 20		22579947	PF3092	G		5063
5126	III	824	0	3		260	21	2	M9-	11 – 20		22729194	M3611	G		5126
5130	I	827	0	0		262	21	0	M9-	11 – 20		22730922	M3612	G		5130
5204	I	827	0	0		262	21	0	M9-	11 – 20		22834341	PF3098	G		5204
5209	I	827	0	0		262	21	0	M9-	11 – 20		22848965	M3206	G		5209
5280	I	827	0	0		262	21	0	M9-	11 – 20		22997377	PF3100	G		5280
5290	I	827	0	0		262	21	0	M9-	11 – 20		23023554	M3618	G		5290
5305	I	827	0	0		262	21	0	M9-	11 – 20		23059496	PF3104	G		5305
5319	I	827	0	0		262	21	0	M9-	11 – 20		23074190	M3620	G		5319
5328	III	824	0	3		261	21	1	M9-	11 – 20		23095144	PF3106	G		5328
5352	I	827	0	0		262	21	0	M9-	11 – 20		23151673	M3622	G		5352
5428	I	827	0	0		262	21	0	M9-	11 – 20		23346582	PF3114	G		5428
5522	I	827	0	0		262	21	0	M9-	11 – 20		23578115	PF3117	G		5522
5535	III	827	0	0		261	21	1	M9-	11 – 20		23621266	PF3118	G		5535
5569	I	827	0	0		262	21	0	M9-	11 – 20		23793740	PF3122	G		5569
5642	III	825	0	2		262	20	1	M9-	11 – 20	MD	24357567	PF3123	G		5642
2135	IV	827	0	0		283	0	0	Mono	Mono		14406527	Z3308	G1		2135
2707	IV	827	0	0		283	0	0	Mono	Mono		15541217	L833	G1		2707
5141	IV	827	0	0		283	0	0	Mono	Mono		22741740	M285	G1		5141
5383	IV	827	0	0		283	0	0	Mono	Mono		23243942	M342	G1		5383
1393	IV	827	0	0		283	0	0	Mono	Mono		8483661	L1324	G1a1a1a		1393
2158	IV	826	0	1		283	0	0	Mono	Mono		14481609	L1325	G1a1a1a		2158
4166	IV	827	0	0		283	0	0	Mono	Mono		19179085	L1414	G1a1a1a		4166
4207	IV	827	0	0		283	0	0	Mono	Mono		19240002	L1327	G1a1a1a		4207
616	IV	827	0	0		283	0	0	Mono	Mono		6909339	L1323	G1a1a1a2		616
4023	IV	827	0	0		283	0	0	Mono	Mono		18886769	F2885	G1a2		4023
576	IV	827	0	0		283	0	0	Mono	Mono		6863908	L830	G1b		576
2088	IV	827	0	0		283	0	0	Mono	Mono		14286626	L832	G1b		2088
3619	IV	827	0	0		283	0	0	Mono	Mono		17782015	L835	G1b		3619
900	III	827	0	0		262	20	1	M9-	11 – 20	MD	7571775	PF2860	G2		900
1120	I	827	0	0		262	21	0	M9-	11 – 20		7978725	PF3138	G2	A	1120
1328	I	827	0	0		262	21	0	M9-	11 – 20		8427005	PF2883	G2		1328
1389	I	827	0	0		262	21	0	M9-	11 – 20		8482393	PF2886	G2		1389
1440	I	827	0	0		262	21	0	M9-	11 – 20		8545324	PF2887	G2		1440
1542	I	827	0	0		262	21	0	M9-	11 – 20		8687693	PF2891	G2		1542
1557	I	827	0	0		262	21	0	M9-	11 – 20		8719593	PF2893	G2		1557
1775	I	827	0	0		262	21	0	M9-	11 – 20		9907842	PF2904	G2		1775
1829	III	827	0	0		260	21	2	M9-	11 – 20		13205148	PF2909	G2		1829
2006	I	827	0	0		262	21	0	M9-	11 – 20		14103263	PF2929	G2		2006
2011	III	825	0	2		262	21	0	M9-	11 – 20		14116322	PF2931	G2		2011
2700	I	827	0	0		262	21	0	M9-	11 – 20		15528792	PF2968	G2		2700
2771	I	827	0	0		262	21	0	M9-	11 – 20		15635425	PF2971	G2		2771
3199	I	827	0	0		262	21	0	M9-	11 – 20		16817402	M3545	G2		3199
3260	I	827	0	0		262	21	0	M9-	11 – 20		16903051	PF2995	G2		3260
3330	I	827	0	0		262	21	0	M9-	11 – 20		17088129	PF2999	G2		3330
3360	III	576	0	251		179	21	83	M9-	11 – 20		17174741	PF3002	G2		3360
3478	I	827	0	0		262	21	0	M9-	11 – 20		17476068	PF3010	G2		3478
4136	I	827	0	0		262	21	0	M9-	11 – 20		19119067	PF3035	G2	A	4136
4304	III	825	0	2		262	21	0	M9-	11 – 20		19493301	PF3042	G2		4304
4394	I	827	0	0		262	21	0	M9-	11 – 20		21147058	Z6103	G2		4394
4500	I	827	0	0		262	21	0	M9-	11 – 20		21401188	M3584	G2		4500
4604	I	827	0	0		262	21	0	M9-	11 – 20		21637589	M3592	G2		4604
4625	I	827	0	0		262	21	0	M9-	11 – 20		21663882	PF3064	G2		4625
4942	I	827	0	0		262	21	0	M9-	11 – 20		22072097	PF3140	G2		4942
5109	I	827	0	0		262	21	0	M9-	11 – 20		22697266	PF3095	G2		5109
5547	III	827	0	0		261	14	8	M9-	11 – 20	MD	23739606	PF3119	G2		5547
122	I	827	0	0		262	21	0	M9-	11 – 20		2812741	PF2783	G2a		122
993	I	827	0	0		262	21	0	M9-	11 – 20		7727677	PF2863	G2a		993
1962	I	827	0	0		262	21	0	M9-	11 – 20		14028148	S149	G2a		1962
2738	I	827	0	0		262	21	0	M9-	11 – 20		15588776	PF2969	G2a		2738
2782	I	827	0	0		262	21	0	M9-	11 – 20		15660640	PF2972	G2a		2782
2972	III	826	0	1		262	21	0	M9-	11 – 20		16262350	M3320	G2a		2972
3188	III	826	0	1		262	21	0	M9-	11 – 20		16802506	PF2993	G2a		3188
3232	III	826	0	1		262	21	0	M9-	11 – 20		16861108	PF2994	G2a		3232
3522	I	827	0	0		262	21	0	M9-	11 – 20		17571517	PF3013	G2a		3522
4538	III	826	0	1		262	21	0	M9-	11 – 20		21493984	PF3056	G2a		4538
4579	III	826	0	1		262	21	0	M9-	11 – 20		21605685	PF3060	G2a		4579
4703	I	827	0	0		262	21	0	M9-	11 – 20		21760742	PF3066	G2a		4703
4954	I	827	0	0		262	21	0	M9-	11 – 20		22109159	PF3073	G2a		4954
5340	I	827	0	0		262	21	0	M9-	11 – 20		23122426	PF3108	G2a		5340
5384	I	827	0	0		262	21	0	M9-	11 – 20		23244026	PF3112	G2a		5384
5478	I	827	0	0		262	21	0	M9-	11 – 20		23475051	PF3116	G2a		5478
591	II	827	0	0		282	1	0	M9-	11		6882236	Z6638	G2a1a1a1a1		591
3891	IV	827	0	0		283	0	0	Mono	Mono		18588967	Z8011	G2a1a1a1a1a1a1a1		3891
2817	IV	827	0	0		283	0	0	Mono	Mono		15738379	FGC719	G2a1a1a1a1a1a1a1a2		2817
2764	I	827	0	0		263	20	0	M9-	12 – 20		15615340	PF2970	G2a2		2764
1005	I	827	0	0		277	6	0	M9-	12		7738069	PF3147	G2a2a		1005
1724	III	818	0	9		274	6	3	M9-	12		9785736	PF3151	G2a2a		1724
2800	I	827	0	0		277	6	0	M9-	12		15702713	PF3161	G2a2a		2800
4467	III	827	0	0		273	6	4	M9-	12		21327198	PF3177	G2a2a1a		4467
5143	IV	827	0	0		283	0	0	Mono	Mono		22741799	M286	G2a2a1a1a1		5143
4613	I	827	0	0		277	6	0	M9-	12		21645555	S285	G2a2a1a2		4613
4745	III	823	0	4		276	2	5	M9-	12	MD	21802302	Z6489^	G2a2a1a2a1		4745
948	I	827	0	0		277	6	0	M9-	12		7652689	FGC5671	G2a2a1a2a1a		948
1042	III	826	0	1		277	6	0	M9-	12		7811508	Z1370.2	G2a2a1a2a1a		1042
3847	I	827	0	0		277	6	0	M9-	12		18392335	FGC5721	G2a2a1a2a1a		3847
5635	I	827	0	0		277	6	0	M9-	12		23989884	L166	G2a2a1a2a1a		5635
449	III	827	0	0		268	14	1	M9-	13 – 20		6425529	PF3254	G2a2b		449
462	III	827	0	0		268	14	1	M9-	13 – 20		6627544	PF3255	G2a2b		462
568	III	826	0	1		269	14	0	M9-	13 – 20		6855308	M3237	G2a2b		568
1249	III	827	0	0		269	13	1	M9-	13 – 20	MD	8275094	PF3261	G2a2b		1249
2225	I	0	827	0		14	269	0	M9-	13 – 20		14692227	U8	G2a2b		2225
2762	I	827	0	0		269	14	0	M9-	13 – 20		15604899	S126	G2a2b		2762
3532	I	827	0	0		269	14	0	M9-	13 – 20		17589788	PF3270	G2a2b		3532
3960	I	827	0	0		269	14	0	M9-	13 – 20		18759690	M485	G2a2b		3960
4109	I	827	0	0		269	14	0	M9-	13 – 20		19060222	PF3271	G2a2b		4109
4179	I	827	0	0		269	14	0	M9-	13 – 20		19205722	PF3272	G2a2b		4179
4290	I	827	0	0		269	14	0	M9-	13 – 20		19461366	PF3273	G2a2b		4290
4398	I	827	0	0		269	14	0	M9-	13 – 20		21151007	PF3274	G2a2b		4398
5048	I	827	0	0		269	14	0	M9-	13 – 20		22553146	PF3278	G2a2b		5048
5315	III	826	0	1		266	14	3	M9-	13 – 20		23071312	PF3279	G2a2b		5315
5594	III	827	0	0		269	12	2	M9-	13 – 20	MD	23871230	PF3281	G2a2b		5594
86	III	826	0	1		282	1	0	M9-	13		2749995	PF3285	G2a2b1		86
917	III	825	0	2		282	1	0	M9-	13		7598950	PF3287	G2a2b1		917
1425	III	827	0	0		281	1	1	M9-	13		8519704	PF3292.3	G2a2b1	A	1425
1952	II	827	0	0		282	1	0	M9-	13		14002366	PF3297	G2a2b1		1952
2821	II	827	0	0		282	1	0	M9-	13		15752242	PF3301	G2a2b1		2821
2996	II	827	0	0		282	1	0	M9-	13		16327939	PF3304	G2a2b1		2996
4082	IV	825	0	2		281	0	2	Mono	Mono	MD	19005164	PF3312	G2a2b1		4082
4122	III	827	0	0		281	1	1	M9-	13		19087143	M461	G2a2b1		4122
4314	III	825	0	2		282	1	0	M9-	13		19513372	PF3315	G2a2b1		4314
5424	II	827	0	0		282	1	0	M9-	13		23327970	PF3319	G2a2b1		5424
4600	IV	827	0	0		283	0	0	Mono	Mono		21628300	S133	G2a2b1a1a1		4600
5235	IV	827	0	0		283	0	0	Mono	Mono		22917995	U16	G2a2b1a1a1		5235
1465	IV	827	0	0		283	0	0	Mono	Mono		8578140	S27195	G2a2b1a1a1a1b~		1465
4611	IV	827	0	0		283	0	0	Mono	Mono		21645133	Page25	G2a2b1a1a1a4~		4611
2522	IV	827	0	0		283	0	0	Mono	Mono		15104273	M3302	G2a2b1a2		2522
5398	IV	827	0	0		283	0	0	Mono	Mono		23265883	M3422	G2a2b1a2a		5398
730	IV	827	0	0		283	0	0	Mono	Mono		7074221	M3240	G2a2b1a2a1		730
518	I	827	0	0		272	11	0	M9-	14 – 19		6744902	PF3328	G2a2b2a		518
673	III	823	0	4		271	11	1	M9-	14 – 19		6953417	CTS688	G2a2b2a		673
743	III	827	0	0		265	11	7	M9-	14 – 19		7100848	CTS946	G2a2b2a		743
1382	I	827	0	0		272	11	0	M9-	14 – 19		8478026	PF3329	G2a2b2a		1382
1541	III	809	0	18		266	11	6	M9-	14 – 19		8687649	PF3330	G2a2b2a		1541
2778	I	827	0	0		272	11	0	M9-	14 – 19		15655268	PF3335^	G2a2b2a		2778
4371	III	826	0	1		272	11	0	M9-	14 – 19		21089622	PF3339	G2a2b2a		4371
4612	I	827	0	0		272	11	0	M9-	14 – 19		21645348	Z765	G2a2b2a		4612
4711	I	827	0	0		272	11	0	M9-	14 – 19		21764212	Z766	G2a2b2a		4711
4892	I	827	0	0		272	11	0	M9-	14 – 19		21935550	Z3243	G2a2b2a		4892
4893	I	827	0	0		272	11	0	M9-	14 – 19		21935606	PF3342	G2a2b2a		4893
3734	III	798	0	29		259	10	14	M9-	14 – 19	MD	18023391	Z764	G2a2b2a1		3734
5724	I	827	0	0		272	11	0	M9-	14 – 19		28741231	PF3347	G2a2b2a1		5724
5690	III	824	0	3		273	10	0	M9-	15 – 19		24498136	PF3346	G2a2b2a1a		5690
5540	I	827	0	0		273	10	0	M9-	15 – 19		23640536	PF3345	G2a2b2a1a1		5540
735	III	826	0	1		282	1	0	M9-	16		7077897	Z1993	G2a2b2a1a1a1a		735
2227	II	0	827	0		1	282	0	M9-	16		14698928	U13	G2a2b2a1a1a1a		2227
2318	II	0	827	0		1	282	0	M9-	16		14871976	M527	G2a2b2a1a1a1a		2318
508	II	827	0	0		282	1	0	M9-	16		6738741	Z1991	G2a2b2a1a1a1a1		508
4139	II	827	0	0		282	1	0	M9-	16		19134681	Z2022	G2a2b2a1a1a1a1		4139
1262	I	827	0	0		276	7	0	M9-	17 – 18		8302276	Z728	G2a2b2a1a1b		1262
2010	I	827	0	0		276	7	0	M9-	17 – 18		14116041	Z738	G2a2b2a1a1b		2010
3404	I	827	0	0		276	7	0	M9-	17 – 18		17295306	Z748	G2a2b2a1a1b		3404
3457	I	827	0	0		276	7	0	M9-	17 – 18		17423320	S317	G2a2b2a1a1b		3457
4099	I	827	0	0		276	7	0	M9-	17 – 18		19047630	Z1815	G2a2b2a1a1b1		4099
5321	III	827	0	0		277	4	2	M9-		PI	23080197	Z759	G2a2b2a1a1b1a		5321
3705	IV	827	0	0		283	0	0	Mono	Mono		17937365	S147	G2a2b2a1a1b1a1a1		3705
3135	IV	827	0	0		283	0	0	Mono	Mono		16660759	S146	G2a2b2a1a1b1a1a1a		3135
3647	IV	827	0	0		283	0	0	Mono	Mono		17833928	F2610.2	G2a2b2a1a1b1a1a1a1a4~	A	3647
3427	IV	827	0	0		283	0	0	Mono	Mono		17353144	YSC0000033	G2a2b2a1a1b1a1a1a1b		3427
3339	I	827	0	0		279	4	0	M9-	18		17111777	Z726	G2a2b2a1a1b1a1a2		3339
2860	I	827	0	0		279	4	0	M9-	18		15833180	CTS4803	G2a2b2a1a1b1a1a2a		2860
5045	I	827	0	0		279	4	0	M9-	18		22539461	S2808	G2a2b2a1a1b1a1a2a1		5045
3503	IV	827	0	0		283	0	0	Mono	Mono		17533255	M2226.2	G2a2b2a1a1b1a1a2a1a1b1e	A	3503
5526	IV	827	0	0		283	0	0	Mono	Mono		23592051	F3484.2	G2a2b2a1a1b1a1a2a2a1		5526
1570	IV	826	0	1		283	0	0	Mono	Mono		8775178	P293.2	G2a2b2a1a1b1a1a2d~	A	1570
2167	IV	827	0	0		283	0	0	Mono	Mono		14496103	Page11	G2a2b2a1a1b3~		2167
490	II	827	0	0		282	1	0	M9-	19		6700171	CTS342	G2a2b2a1a1c		490
3749	IV	827	0	0		283	0	0	Mono	Mono		18043703	PF6867	G2a2b2a1a1c1		3749
2787	IV	827	0	0		283	0	0	Mono	Mono		15663626	CTS4472	G2a2b2a1a1c1a		2787
55	IV	827	0	0		283	0	0	Mono	Mono		2714659	CTS77	G2a2b2a1a1c1a1		55
148	IV	827	0	0		282	0	1	Mono	Mono		2843538	Z3038	G2a2b2a1a1c1a1		148
3116	IV	827	0	0		283	0	0	Mono	Mono		16596946	Z1903	G2a2b2a1a1c1a1		3116
2014	IV	827	0	0		283	0	0	Mono	Mono		14125529	CTS1934	G2a2b2a1a1c1a1a1		2014
2359	IV	827	0	0		283	0	0	Mono	Mono		14912952	CTS3426	G2a2b2a1a1c1a1a1		2359
3849	IV	827	0	0		283	0	0	Mono	Mono		18393688	L640	G2a2b2a1a1c1a1a1		3849
3344	IV	827	0	0		283	0	0	Mono	Mono		17119057	M4839.2	G2a2b2a1a1c1a1a2a1a1a1c~	A	3344
1006	II	827	0	0		282	1	0	M9-	19		7738468	FGC12126	G2a2b2a1a1c2		1006
1199	II	827	0	0		282	1	0	M9-	19		8190187	FGC12129	G2a2b2a1a1c2		1199
1206	II	827	0	0		282	1	0	M9-	19		8204404	FGC12130	G2a2b2a1a1c2		1206
1418	II	827	0	0		282	1	0	M9-	19		8509294	FGC12135	G2a2b2a1a1c2		1418
17	II	827	0	0		281	2	0	M9-	20		2659191	PF3348	G2a2b2b		17
475	II	827	0	0		281	2	0	M9-	20		6668066	PF3354	G2a2b2b		475
1331	III	827	0	0		281	1	1	M9-	20	MD	8429419	PF3362	G2a2b2b1		1331
5121	II	827	0	0		281	2	0	M9-	20		22721202	PF3430.2	G2a2b2b1	A	5121
802	II	827	0	0		281	2	0	M9-	20		7227975	PF3356	G2a2b2b1a1		802
1121	II	827	0	0		281	2	0	M9-	20		7987577	F1079	G2a2b2b1a1		1121
1481	II	826	1	0		281	2	0	BOTH		PI	8599422	F1338	G2a2b2b1a1		1481
3752	IV	827	0	0		283	0	0	Mono	Mono		18047373	F2686.2	G2a2b2b1a1b1~	A	3752
1630	IV	826	0	1		283	0	0	Mono	Mono		9003725	FGC52610	G2a2b2b1b		1630
833	IV	827	0	0		283	0	0	Mono	Mono		7322981	M3115	G2b		833
2336	IV	827	0	0		283	0	0	Mono	Mono		14894401	M3145	G2b		2336
4531	IV	827	0	0		282	0	1	Mono	Mono		21480778	M3191	G2b		4531
1372	IV	827	0	0		283	0	0	Mono	Mono		8467136	L183	G2b1		1372
2467	IV	827	0	0		283	0	0	Mono	Mono		15027433	M377	G2b1		2467
5381	IV	827	0	0		283	0	0	Mono	Mono		23243887	S315	G2b1		5381
2484	IV	827	0	0		283	0	0	Mono	Mono		15031385	M283	G2b1a1		2484
4758	IV	827	0	0		283	0	0	Mono	Mono		21835021	Y107627	G2b2b		4758
2067	III	827	0	0		245	36	2	M9-	1 – 10	MD	14237670	PF2657	GHIJK		2067
569	II	827	0	0		282	1	0	M9-	21		6855809	Z4171	H		569
1573	IV	819	0	8		280	0	3	Mono	Mono	MD	8781791	Z13964	H		1573
1722	III	820	0	7		281	1	1	M9-	21	1H	9778243	Z4205	H		1722
3479	II	827	0	0		282	1	0	M9-	21		17476211	Z4265	H		3479
3628	II	827	0	0		282	1	0	M9-	21		17800761	Z4273	H		3628
3653	III	826	0	1		282	1	0	M9-	21		17844304	M2939	H		3653
3676	III	825	0	2		282	1	0	M9-	21		17887908	Z4276	H		3676
3708	III	825	0	2		281	1	1	M9-	21		17941203	Z4278	H		3708
3820	II	827	0	0		282	1	0	M9-	21		18182848	Z4282	H		3820
3981	II	827	0	0		282	1	0	M9-	21		18788668	Z4292	H		3981
4318	III	826	0	1		282	1	0	M9-	21		19535440	Z4307	H		4318
4325	II	827	0	0		282	1	0	M9-	21		19563853	Z4309	H		4325
5111	III	824	0	3		282	1	0	M9-	21		22701876	Z4336	H		5111
5262	III	826	0	1		281	1	1	M9-	21		22951796	Z4338	H		5262
5296	II	827	0	0		282	1	0	M9-	21		23033176	Z4340	H	A	5296
2432	II	827	0	0		282	1	0	M9-	21		15006597	Z4221	H~		2432
5451	III	822	0	5		282	1	0	M9-	21		23395750	Z4354	H~		5451
4833	II	827	0	0		282	1	0	M9-	21		21894058	Page45	H1a		4833
4697	II	827	0	0		282	1	0	M9-	21		21753199	M52	H1a1		4697
4074	II	827	0	0		282	1	0	M9-	21		18979731	Z4394	H1a1a		4074
5497	II	827	0	0		282	1	0	M9-	21		23501491	M3079	H1a1a		5497
4364	IV	827	0	0		282	0	1	Mono	Mono		21071131	Z14668	H1a1a1		4364
2461	IV	827	0	0		283	0	0	Mono	Mono		15025598	M197	H1a1a1a		2461
4690	IV	827	0	0		283	0	0	Mono	Mono		21751009	M36	H1a1a1a		4690
4732	IV	827	0	0		283	0	0	Mono	Mono		21778713	M97	H1a1a2~		4732
4644	IV	825	0	2		283	0	0	Mono	Mono		21712855	M138	H1a1a3~		4644
1318	II	827	0	0		282	1	0	M9-	21		8416762	Z4367	H1a1a4		1318
115	III	821	0	6		281	1	1	M9-	21		2806920	Z4361	H1a1a4b		115
468	II	827	0	0		282	1	0	M9-	21		6659608	Z4362	H1a1a4b		468
719	III	826	0	1		282	1	0	M9-	21		7053185	M2716	H1a1a4b		719
905	II	827	0	0		282	1	0	M9-	21		7585548	Z4520	H1a1a4b		905
1111	II	827	0	0		282	1	0	M9-	21		7955599	Z4531	H1a1a4b		1111
1126	IV	826	0	1		282	0	1	Mono	Mono	MD	8001582	Z4365	H1a1a4b		1126
1174	II	827	0	0		282	1	0	M9-	21		8123001	M2737	H1a1a4b		1174
1253	II	827	0	0		282	1	0	M9-	21		8283064	Z4366	H1a1a4b		1253
1571	II	827	0	0		282	1	0	M9-	21		8776074	Z4369	H1a1a4b		1571
1759	IV	821	0	6		276	0	7	Mono	Mono	MD	9853754	M2785	H1a1a4b		1759
1773	II	827	0	0		282	1	0	M9-	21		9902767	Z4371	H1a1a4b		1773
1965	III	788	0	39		270	1	12	M9-	21		14038430	ZS5493	H1a1a4b	A	1965
2379	II	827	0	0		282	1	0	M9-	21		14934778	Z4374	H1a1a4b		2379
2433	III	827	0	0		281	1	1	M9-	21		15010005	Z4375	H1a1a4b		2433
2769	II	827	0	0		282	1	0	M9-	21		15624558	Z4376	H1a1a4b		2769
2897	II	827	0	0		282	1	0	M9-	21		15965479	Z4378	H1a1a4b		2897
3037	III	807	0	20		268	1	14	M9-	21		16407903	Z4593	H1a1a4b		3037
3101	IV	819	0	8		278	0	5	Mono	Mono	MD	16556621	M2880	H1a1a4b		3101
3102	II	827	0	0		282	1	0	M9-	21		16559404	Z4598	H1a1a4b		3102
3295	III	771	0	56		263	1	19	M9-	21		16956661	M2897	H1a1a4b		3295
3333	II	827	0	0		282	1	0	M9-	21		17100096	Z4380	H1a1a4b		3333
3385	II	827	0	0		282	1	0	M9-	21		17242063	Z4381	H1a1a4b		3385
3467	III	826	0	1		281	1	1	M9-	21		17447668	M2918	H1a1a4b		3467
3584	II	827	0	0		282	1	0	M9-	21		17709958	Z4383	H1a1a4b		3584
3655	III	827	0	0		281	1	1	M9-	21		17846704	Z4384	H1a1a4b		3655
[truncated: 3,775 more rows]
