# Supplementary material for: Characterization of Y chromosome diversity in newfoundland and labrador: evidence for a structured founding population
Source: Eur J Hum Genet. 2024 Oct 29;33(1):98–107. doi: 10.1038/s41431-024-01719-3 (PMC11711158; doi:10.1038/s41431-024-01719-3)
Supplement: Supplementary file 3 — Supplemental Table S2 [file 41431_2024_1719_MOESM3_ESM.xlsx]

## Sheet: Table S2 Haplogroup Counts
M9	Clade	ISOGG	Count (n = 1110)	Count (n = 831)
M9-	1	E1a2a1	1	0
M9-	2	E1b1b1a1a1	2	1
M9-	3	E1b1b1a1b1	1	1
M9-	4	E1b1b1a1b1a	20	14
M9-	5	E1b1b1a1b1a^	2	0
M9-	6	E1b1b1a1b2	3	1
M9-	7	E1b1b1a1b2^	2	2
M9-	8	E1b1b1b1b	2	1
M9-	9	E1b1b1b2a1a1~	3	1
M9-	10	E1b1b1b2a1a4	1	1
M9-	11	G2a1a1a1a1	1	0
M9-	12	G2a2a1a2a1a	6	4
M9-	13	G2a2b1	1	1
M9-	14	G2a2b2a1	1	1
M9-	15	G2a2b2a1a1	1	0
M9-	16	G2a2b2a1a1a1a1	1	1
M9-	17	G2a2b2a1a1b1a	3	2
M9-	18	G2a2b2a1a1b1a1a2a1	4	2
M9-	19	G2a2b2a1a1c2	1	0
M9-	20	G2a2b2b1a1	2	2
M9-	21	H1a1a4b2	1	0
M9-	22	I1a~	12	10
M9-	23	I1a1	1	0
M9-	24	I1a1b1	10	7
M9-	25	I1a1b1a1	2	2
M9-	26	I1a1b1a4a	2	1
M9-	27	I1a2a1a1~	7	5
M9-	28	I1a2a1a1a	3	3
M9-	29	I1a2a1a1a1	7	5
M9-	30	I1a2a1a1a2	5	3
M9-	31	I1a2b	13	7
M9-	32	I1a2b^	5	4
M9-	33	I1a3~	18	13
M9-	34	I1a3~^	2	2
M9-	35	I1a3~^^	2	1
M9-	36	I1a3a	7	6
M9-	37	I2a1a1a1a~	7	7
M9-	38	I2a1a1a1a1a	4	1
M9-	39	I2a1a1b1a~	7	5
M9-	40	I2a1a2a	6	5
M9-	41	I2a1a2b1a1a1	3	0
M9-	42	I2a1b1	1	0
M9-	43	I2a1b1a	1	1
M9-	44	I2a1b1a~	4	3
M9-	45	I2a1b1a1a1a	6	5
M9-	46	I2a1b1a1b1a1a	1	1
M9-	47	I2a1b1a2	3	3
M9-	48	I2a1b1a2^	2	1
M9-	49	I2a1b1a2b1	12	9
M9-	50	I2a1b1a2b1^	2	1
M9-	51	I2a1b1a2b1a2	8	5
M9-	52	I2a1b1a2b1a2^	3	3
M9-	53	I2a1b1a2b1a2a1a1a1a	3	2
M9-	54	I2a1b1a2b1a2a1a1a1a1a	2	2
M9-	55	I2a1b1a2b1a2a2	3	2
M9-	56	I2a1b1a2b1a2e2a3~	13	10
M9-	57	I2a1b2a	9	9
M9-	58	I2a1b2a^	1	0
M9-	59	I2a2	4	4
M9-	60	J1a	1	0
M9-	61	J2a1a	4	3
M9-	62	J2a1a1a2b2	2	0
M9-	63	J2a1a1a2b2a1a	2	2
M9-	64	J2a1a4b	1	0
M9-	65	J2b2a	3	2
M9-	66	J2b2a1a1a1a1a	10	6
M9+	1	O1a1a1	1	0
M9+	2	O1b1a1a1a1a1	1	0
M9+	3	Q2a1a1a1	1	0
M9+	4	R1a1a1~	9	7
M9+	5	R1a1a1~^	2	1
M9+	6	R1a1a1b1a1a	1	0
M9+	7	R1a1a1b1a2b3a	2	2
M9+	8	R1a1a1b1a3a^	1	0
M9+	9	R1a1a1b1a3a1	3	2
M9+	10	R1a1a1b1a3a1a	4	3
M9+	11	R1a1a1b1a3a1a^	2	1
M9+	12	R1a1a1b1a3a2	1	1
M9+	13	R1a1a1b1a3a2a1	1	0
M9+	14	R1a1a1b1a3a3a	2	2
M9+	15	R1a1a1b2^	2	1
M9+	16	R1a1a1b2a~	1	1
M9+	17	R1b1a1b1	9	8
M9+	18	R1b1a1b1a1a	65	51
M9+	19	R1b1a1b1a1a^	3	3
M9+	20	R1b1a1b1a1a^^	2	2
M9+	21	R1b1a1b1a1a^^^	4	4
M9+	22	R1b1a1b1a1a^^^^	6	5
M9+	23	R1b1a1b1a1a1	6	5
M9+	24	R1b1a1b1a1a1^	6	5
M9+	25	R1b1a1b1a1a1a	6	2
M9+	26	R1b1a1b1a1a1b	9	7
M9+	27	R1b1a1b1a1a1b1a	7	5
M9+	28	R1b1a1b1a1a1c1	30	21
M9+	29	R1b1a1b1a1a1c1a	26	24
M9+	30	R1b1a1b1a1a1c2a1	18	17
M9+	31	R1b1a1b1a1a1c2b	6	6
M9+	32	R1b1a1b1a1a1c2b1a1a1	1	0
M9+	33	R1b1a1b1a1a1c2b1b	12	12
M9+	34	R1b1a1b1a1a1c2b1b2a1	1	1
M9+	35	R1b1a1b1a1a1c2b2a	4	2
M9+	36	R1b1a1b1a1a1c2b2a^	1	1
M9+	37	R1b1a1b1a1a1c2b2a1b	13	13
M9+	38	R1b1a1b1a1a1c2b2a1b1	2	0
M9+	39	R1b1a1b1a1a1c2b2a1b1a	35	26
M9+	40	R1b1a1b1a1a1c2b2a1b1a^	2	2
M9+	41	R1b1a1b1a1a1c2b2a1b1a1	4	2
M9+	42	R1b1a1b1a1a1c2b2a1b1a1a	11	9
M9+	43	R1b1a1b1a1a1c2b2a1b1b1	6	5
M9+	44	R1b1a1b1a1a1c2b2b	4	0
M9+	45	R1b1a1b1a1a1c2b2b1a~	12	8
M9+	46	R1b1a1b1a1a1c3	1	1
M9+	47	R1b1a1b1a1a2a1	13	9
M9+	48	R1b1a1b1a1a2a1^	5	3
M9+	49	R1b1a1b1a1a2a1^^	1	0
M9+	50	R1b1a1b1a1a2a1a1~	10	9
M9+	51	R1b1a1b1a1a2a1a1~^	2	2
M9+	52	R1b1a1b1a1a2a1a1~^^	2	2
M9+	53	R1b1a1b1a1a2a1a1a1~	1	1
M9+	54	R1b1a1b1a1a2a1a1a1~^	3	3
M9+	55	R1b1a1b1a1a2a1a1a1~^^	2	2
M9+	56	R1b1a1b1a1a2a1a1a1a	1	1
M9+	57	R1b1a1b1a1a2a1a1a2	1	0
M9+	58	R1b1a1b1a1a2a1b1a1~	27	20
M9+	59	R1b1a1b1a1a2a5~	3	1
M9+	60	R1b1a1b1a1a2b	10	7
M9+	61	R1b1a1b1a1a2b1	20	14
M9+	62	R1b1a1b1a1a2b1a~	7	4
M9+	63	R1b1a1b1a1a2b1a1~	10	7
M9+	64	R1b1a1b1a1a2c1	4	3
M9+	65	R1b1a1b1a1a2c1^	1	0
M9+	66	R1b1a1b1a1a2c1a	112	86
M9+	67	R1b1a1b1a1a2c1a^	3	1
M9+	68	R1b1a1b1a1a2c1a^^	2	2
M9+	69	R1b1a1b1a1a2c1a^^^	2	2
M9+	70	R1b1a1b1a1a2c1a1a	12	12
M9+	71	R1b1a1b1a1a2c1a1a^	3	2
M9+	72	R1b1a1b1a1a2c1a1a^^	1	0
M9+	73	R1b1a1b1a1a2c1a1a1a1a	4	3
M9+	74	R1b1a1b1a1a2c1a1a1a1a1	34	22
M9+	75	R1b1a1b1a1a2c1a1b	4	3
M9+	76	R1b1a1b1a1a2c1a1d	7	7
M9+	77	R1b1a1b1a1a2c1a1f1	7	5
M9+	78	R1b1a1b1a1a2c1a3a2	33	27
M9+	79	R1b1a1b1a1a2c1a4a	32	21
M9+	80	R1b1a1b1a1a2c1a4b	17	12
M9+	81	R1b1a1b1a1a2c1a4b^	2	0
M9+	82	R1b1a1b1a1a2c1a4b2	25	23
M9+	83	R1b1a1b1a1a2c1a4b2c	2	2
M9+	84	R1b1a1b1a1a2c1a4b2c1a	24	20
M9+	85	R1b1a1b1a1a2c1a5a2a	3	0
M9+	86	R1b1a1b1a1a2c1a5b1a1	4	4
M9+	87	R1b1a1b1a1a2c1a5b1a1a	7	4
M9+	88	R1b1a1b1a1a2c1a5b1a1a2	5	3
M9+	89	R1b1a1b1a1a2c1a5d3	1	1
M9+	90	R1b1a1b1a1a2e	3	3
M9+	91	R1b1a1b1a1a2e1	6	5
M9+	92	R1b1a1b1a1a2e1^	1	0
M9+	93	R1b1a1b2a	1	1
M9+	94	T1a1a1b2b2b1a1a	1	1
