# Supplementary material for: Characterization of Y chromosome diversity in newfoundland and labrador: evidence for a structured founding population
Source: Eur J Hum Genet. 2024 Oct 29;33(1):98–107. doi: 10.1038/s41431-024-01719-3 (PMC11711158; doi:10.1038/s41431-024-01719-3)
Supplement: Supplementary file 4 — Supplemental Table S3 [file 41431_2024_1719_MOESM4_ESM.xlsx]

## Sheet: Table S3 Phylo Inconsistent SNP
			M9+				M9-					Build 37		ISOGG
List	Stage	0	1	.		0	1	.	M9?	Clade(s)	Res.	Position	Name	Subgroup Name	Amb.	List
415	I	824	3	0		274	9	0	BOTH		PI	5836035				415
415.1	V	-	-	-		-	9	-	M9-	61 – 64	H					415.1
415.2	V	-	2	-		-	-	-	M9+	81	H					415.2
415.3	V	-	1	-		-	-	-	M9+	NU	H,S					415.3
1240	I	822	5	0		279	4	0	BOTH		PI	8261193				1240
1240.1	V	-	-	-		-	2	-	M9-	48	H					1240.1
1240.2	V	-	-	-		-	1	-	M9-	42	H,S					1240.2
1240.3	V	-	-	-		-	1	-	M9-	NU	H,S					1240.3
1240.4	V	-	4	-		-	-	-	M9+	21	H					1240.4
1240.5	V	-	1	-		-	-	-	M9+	56	H,S					1240.5
1548	I	824	3	0		262	21	0	BOTH		PI	8700380	PF2892	G		1548
1548.1	V	-	-	-		-	21	-	M9-	11 – 20	H			G		1548.1
1548.2	V	-	3	-		-	-	-	M9+	71	H			G	W	1548.2
1704	I	827	0	0		83	200	0	M9-		PI	9516653				1704
1704.1	V	827	0	0		83	200	0	M9-	22 – 59	1E					1704.1
1710	I	790	37	0		0	283	0	M9+		PI	9646980				1710
1710.1	V	790	37	0		0	283	0	M9+	17 – 93	2E					1710.1
1732	I	825	2	0		260	23	0	BOTH		PI	9815201	PF4521	J		1732
1732.1	V	-	-	-		-	23	-	M9-	60 – 66	H			J		1732.1
1732.2	V	-	2	-		-	-	-	M9+	20	H			J	W	1732.2
1738	I	826	1	0		270	13	0	BOTH		PI	9823657	PF3985	E1b1b1b1b	A	1738
1738.1	V	-	-	-		-	2	-	M9-	8	H			E1b1b1b1b	A	1738.1
1738.2	V	-	-	-		-	11	-	M9-	37 – 38	H			I2a1a1a1~	A	1738.2
1738.3	V	-	1	-		-	-	-	M9+	NU	H,S				A,W	1738.3
2592	I	822	5	0		283	0	0	M9+		PI	15342222	V2895.1	R1a1a1b1a3a3a	A,W	2592
2592.1	V	-	2	0		-	-	-	M9+	55	H			R1a1a1b1a3a3a	A,W	2592.1
2592.2	V	-	2	0		-	-	-	M9+	14	H			R1a1a1b1a3a3a	A	2592.2
2592.3	V	-	1	0		-	-	-	M9+	NU	H,S			R1a1a1b1a3a3a	A,W	2592.3
2675	I	796	31	0		272	11	0	BOTH		PI	15491978	FGC22105	C2a1a1a1a1a1~	W	2675
2675.1	V	-	-	-		-	10	-	M9-	44 – 45	H			C2a1a1a1a1a1~	W	2675.1
2675.2	V	-	-	-		-	1	-	M9-	NU	H,S			C2a1a1a1a1a1~	W	2675.2
2675.3	V	-	29	-		-	-	-	M9+	4 – 16	H,2E			C2a1a1a1a1a1~	W	2675.3
2675.4	V	-	1	-		-	-	-	M9+	NU	H,S			C2a1a1a1a1a1~	W	2675.4
2675.5	V	-	1	-		-	-	-	M9+	49	H,S			C2a1a1a1a1a1~	W	2675.5
2776	I	826	1	0		272	11	0	BOTH		PI	15652249	PF4009	I2a1a1a~		2776
2776.1	V	-	-	-		-	11	-	M9-	37 – 38	H			I2a1a1a~		2776.1
2776.2	V	-	1	-		-	-	-	M9+	NU	H,S			I2a1a1a~	W	2776.2
2843	I	826	1	0		82	201	0	BOTH		PI	15801167	ZS2268	I		2843
2843.1	V	-	-	-		-	201	-	M9-	22 – 59	H			I		2843.1
2843.2	V	-	1	-		-	-	-	M9+	8	H,S			I	W	2843.2
3282	I	824	3	0		252	31	0	BOTH		PI	16940903				3282
3282.1	V	-	-	-		-	30	-	M9-	2 – 7	H					3282.1
3282.2	V	-	-	-		-	1	-	M9-	NU	H,S					3282.2
3282.3	V	-	2	-		-	-	-	M9+	69	H					3282.3
3282.4	V	-	1	-		-	-	-	M9+	92	H,S					3282.4
3336	I	824	3	0		272	11	0	BOTH		PI	17106445				3336
3336.1	V	-	-	-		-	11	-	M9-	37 – 38	H					3336.1
3336.2	V	-	1	-		-	-	-	M9+	NU	H,S					3336.2
3336.3	V	-	1	-		-	-	-	M9+	92	H,S					3336.3
3336.4	V	-	1	-		-	-	-	M9+	NU	H,S					3336.4
3384	I	825	2	0		281	2	0	BOTH		PI	17239322				3384
3384.1	V	-	-	-		-	2	-	M9-	50	H					3384.1
3384.2	V	-	1	-		-	-	-	M9+	94	H,S					3384.2
3384.3	V	-	1	-		-	-	-	M9+	NU	H,S					3384.3
3395	I	792	35	0		1	282	0	BOTH		PI	17281258	Y1271	R1b1a1b	W	3395
3395.1	V	-	-	-		1	-	-	M9-	NU	H,S			R1b1a1b	W	3395.1
3395.2	V	792	-	-		-	-	-	M9+	17 – 93	H			R1b1a1b		3395.2
3661	I	823	4	0		281	2	0	BOTH		PI	17861975				3661
3661.1	V	-	-	-		-	2	-	M9-	5	H					3661.1
3661.2	V	-	2	-		-	-	-	M9+	52	H					3661.2
3661.3	V	-	1	-		-	-	-	M9+	3	H,S					3661.3
3661.4	V	-	1	-		-	-	-	M9+	1	H,S					3661.4
4014	I	819	8	0		270	13	0	BOTH		PI	18861458	S738^^	R1b1a1b1a1a2c1a1f1	W	4014
4014.1	V	-	-	-		-	8	-	M9-	61 – 64	H,1E			R1b1a1b1a1a2c1a1f1	W	4014.1
4014.2	V	-	-	-		-	4	-	M9-	59	H			R1b1a1b1a1a2c1a1f1	W	4014.2
4014.3	V	-	-	-		-	1	-	M9-	NU	H,S			R1b1a1b1a1a2c1a1f1	W	4014.3
4014.4	V	-	7	-		-	-	-	M9+	77	H			R1b1a1b1a1a2c1a1f1		4014.4
4014.5	V	-	1	-		-	-	-	M9+	2	H,S			R1b1a1b1a1a2c1a1f1	W	4014.5
4259	I	790	37	0		283	0	0	M9+		PI	19372386				4259
4259.1	V	-	6	-		-	-	-	M9+	22	H					4259.1
4259.2	V	-	31	-		-	-	-	M9+	4 – 16	H					4259.2
4260	I	826	1	0		187	96	0	BOTH		PI	19372700	Z2838.2	I1	A	4260
4260.1	V	-	-	-		-	96	-	M9-	22 – 36	H			I1	A	4260.1
4260.2	V	-	1	-		-	-	-	M9+	2	H,S			I1	A,W	4260.2
4768	I	826	1	0		82	201	0	BOTH		PI	21862684				4768
4768.1	V	-	-	-		-	201	-	M9-	22 – 59	H					4768.1
4768.2	V	-	1	-		-	-	-	M9+	NU	H,S					4768.2
5164	I	826	1	0		187	96	0	BOTH		PI	22750951	P203.2	I1	A	5164
5164.1	V	-	-	-		-	96	-	M9-	22 – 36	H			I1	A	5164.1
5164.2	V	-	1	-		-	-	-	M9+	1	H,S			I1	A,W	5164.2
5545	I	826	1	0		246	37	0	BOTH		PI	23729951				5545
5545.1	V	-	-	-		-	37	-	M9-	1 – 10	H					5545.1
5545.2	V	-	1	-		-	-	-	M9+	NU	H,S					5545.2
888	II	824	3	0		283	0	0	M9+		PI	7556207	M1741	O		888
888.1	V	-	2	-		-	-	-	M9+	1 – 2	H			O		888.1
888.2	V	-	1	-		-	-	-	M9+	NU	H,S			O	W	888.2
1481	II	826	1	0		281	2	0	BOTH		PI	8599422	F1338	G2a2b2b1a1		1481
1481.1	V	-	-	-		-	2	-	M9-	20	H			G2a2b2b1a1		1481.1
1481.2	V	-	1	-		-	-	-	M9+	72	H,S			G2a2b2b1a1	W	1481.2
3363	II	826	1	0		281	2	0	BOTH		PI	17190078	PF2372	E1b1b1b1		3363
3363.1	V	-	-	-		-	2	-	M9-	8	H			E1b1b1b1		3363.1
3363.2	V	-	1	-		-	-	-	M9+	NU	H,S			E1b1b1b1	W	3363.2
268	III	824	2	1		247	36	0	BOTH		PI	4009014				268
268.1	V	-	-	-		-	36	-	M9-	2 – 10	H					268.1
268.2	V	-	2	-		-	-	-	M9+	51	H					268.2
477	III	824	3	0		1	245	37	BOTH		PI	6670461	L58	N1a1a1a1a1a1a2a1~	W	477
477.1	V	-	-	-		1	-	-	M9-	NU	H,S			N1a1a1a1a1a1a2a1~	W	477.1
477.2	V	824	-	-		-	-	-	M9+	3 – 93	H			N1a1a1a1a1a1a2a1~	W	477.2
509	III	822	3	2		281	0	2	M9+		PI	6740034	M8963.2	I2a1b1a2b1a2a3a1~	W	509
509.1	V	-	1	-		-	-	-	M9+	NU	H,S			I2a1b1a2b1a2a3a1~	W	509.1
509.2	V	-	1	-		-	-	-	M9+	49	H,S			I2a1b1a2b1a2a3a1~	W	509.2
509.3	V	-	1	-		-	-	-	M9+	NU	H,S			I2a1b1a2b1a2a3a1~	W	509.3
1043	III	823	1	3		274	8	1	BOTH		PI	7811520	Z12228.3	I1a3b2~	A,W	1043
1043.1	V	-	-	-		-	6	-	M9-	12	H			I1a3b2~	A,W	1043.1
1043.2	V	-	-	-		-	1	-	M9-	NU	H,S			I1a3b2~	A,W	1043.2
1043.3	V	-	-	-		-	1	-	M9-	NU	H,S			I1a3b2~	A,W	1043.3
1043.4	V	-	1	-		-	-	-	M9+	NU	H,S			I1a3b2~	A,W	1043.4
1138	III	823	1	3		267	13	3	BOTH		PI	8032311	Z526.2	J2b	A	1138
1138.1	V	-	-	-		-	13	-	M9-	65 – 66	H			J2b	A	1138.1
1138.2	V	-	1	-		-	-	-	M9+	94	H,S			T1a1	A	1138.2
1164	III	825	0	2		187	95	1	M9-		PI	8097201	Z2891	I1a~		1164
1164.1	V	-	-	-		-	95	-	M9-	22 – 36	1E			I1a~		1164.1
1386	III	782	4	41		249	22	12	BOTH		PI	8481036				1386
1386.1	V	-	-	-		-	21	-	M9-	11 – 20	H					1386.1
1386.2	V	-	-	-		-	1	-	M9-	58	H,S					1386.2
1386.3	V	-	4	-		-	-	-	M9+	BAD	BAD					1386.3
1665	III	791	32	4		187	96	0	BOTH		PI	9142914				1665
1665.1	V	-	-	-		-	96	-	M9-	22 – 36	H					1665.1
1665.2	V	-	5	-		-	-	-	M9+	48	H					1665.2
1665.3	V	-	27	-		-	-	-	M9+	58	H					1665.3
1754	III	818	7	2		257	24	2	BOTH		PI	9850653				1754
1754.1	V	-	-	-		-	1	-	M9-	21	H,S					1754.1
1754.2	V	-	-	-		-	23	-	M9-	60 – 66	H					1754.2
1754.3	V	-	7	-		-	-	-	M9+	BAD	BAD					1754.3
1802	III	818	1	8		269	11	3	BOTH		PI	10020053				1802
1802.1	V	-	-	-		-	10	-	M9-	66	H					1802.1
1802.2	V	-	-	-		-	1	-	M9-	1	H,S					1802.2
1802.3	V	-	1	-		-	-	-	M9+	NU	H,S					1802.3
1836	III	827	0	0		185	97	1	M9-		PI	13237053	Z2744	I1		1836
1836.1	V	-	-	-		-	96	-	M9-	22 – 36	H			I1		1836.1
1836.2	V	-	-	-		-	1	-	M9-	NU	H,S			I1	W	1836.2
1937	III	716	97	14		248	33	2	BOTH		PI	13921953				1937
1937.1	V	-	-	-		-	33	-	M9-	BAD	BAD					1937.1
1937.2	V	-	97	-		-	-	-	M9+	BAD	BAD					1937.2
1961	III	788	1	38		247	21	15	BOTH		PI, 1H	14027381				1961
1961.1	V	-	-	-		-	21	-	M9-	11 – 20	H					1961.1
1961.2	V	-	1	-		-	-	-	M9+	NU	H,S					1961.2
2202	III	1	820	6		21	260	2	BOTH		PI	14624254	PF3499	Freq. Mut. SNP in R	W	2202
2202.1	V	-	-	-		21	-	-	M9-	11 – 20	H			Freq. Mut. SNP in R	W	2202.1
2202.2	V	1	-	-		-	-	-	M9+	NU	H,S			Freq. Mut. SNP in R		2202.2
2285	III	5	821	1		283	0	0	M9+		PI	14825721				2285
2285.1	V	-	821	1		-	-	-	M9+	3 – 93	H, MD					2285.1
2285.2	V	1	-	-		-	-	-	M9+	NU	H,S					2285.2
2285.3	V	1	-	-		-	-	-	M9+	NU	H,S					2285.3
2781	III	791	34	2		283	0	0	M9+		PI	15660495	S1136	R1b1a1b1a1a2c1a3a2		2781
2781.1	V	-	33	-		-	-	-	M9+	78	H			R1b1a1b1a1a2c1a3a2		2781.1
2781.2	V	-	1	-		-	-	-	M9+	NU	H,S			R1b1a1b1a1a2c1a3a2	W	2781.2
2902	III	824	2	1		282	1	0	BOTH		PI	15984461				2902
2902.1	V	-	-	-		-	1	-	M9-	1	H,S					2902.1
2902.2	V	-	1	-		-	-	-	M9+	93	H,S					2902.2
2902.3	V	-	1	-		-	-	-	M9+	NU	H,S					2902.3
3098	III	823	2	2		282	0	1	M9+		PI	16548244				3098
3098.1	V	-	1	-		-	-	-	M9+	65	H,S					3098.1
3098.2	V	-	1	-		-	-	-	M9+	1	H,S					3098.2
3901	III	820	4	3		282	1	0	BOTH		PI	18612789				3901
3901.1	V	-	-	-		-	1	-	M9-	NU	H,S					3901.1
3901.2	V	-	1	-		-	-	-	M9+	NU	H,S					3901.2
3901.3	V	-	2	-		-	-	-	M9+	40	H					3901.3
3901.4	V	-	1	-		-	-	-	M9+	NU	H,S					3901.4
3997	III	818	2	7		281	0	2	M9+		PI	18822568	CTS9321	O1a1a	W	3997
3997.1	V	-	1	-		-	-	-	M9+	NU	H,S			O1a1a	W	3997.1
3997.2	V	-	1	-		-	-	-	M9+	1	H,S			O1a1a		3997.2
4096	III	824	0	3		231	51	1	M9-		PI	19044813				4096
4096.1	V	-	-	-		-	21	-	M9-	11 – 20	H					4096.1
4096.2	V	-	-	-		-	30	-	M9-	2 – 7	H					4096.2
4126	III	826	0	1		188	95	0	M9-		PI	19103066	V3772	I1a~		4126
4126.1	V	-	-	-		-	95	-	M9-	22 – 36	1E			I1a~		4126.1
4157	III	795	31	1		278	5	0	BOTH		PI	19160342	V3842	R1a1a1~	W	4157
4157.1	V	-	-	-		-	5	-	M9-	32	H			R1a1a1~	W	4157.1
4157.2	V	-	31	-		-	-	-	M9+	4 – 16	H			R1a1a1~		4157.2
4541	III	822	4	1		1	282	0	BOTH		PI	21499869				4541
4541.1	V	-	-	-		1	-	-	M9-	21	H,S					4541.1
4541.2	V	822	-	-		-	-	-	M9+	4 – 93	H					4541.2
5192	III	817	1	9		232	50	1	BOTH		PI	22815525				5192
5192.1	V	-	-	-		-	36	-	M9-	1 – 10	H,1E					5192.1
5192.2	V	-	-	-		-	13	-	M9-	56	H					5192.2
5192.3	V	-	-	-		-	1	-	M9-	58	H,S					5192.3
5192.4	V	-	1	-		-	-	-	M9+	NU	H,S					5192.4
5222	III	790	36	1		184	99	0	BOTH		PI	22884954				5222
5222.1	V	-	-	-		-	96	-	M9-	22 – 36	H					5222.1
5222.2	V	-	-	-		-	3	-	M9-	52	H					5222.2
5222.3	V	-	3	-		-	-	-	M9+	19	H					5222.3
5222.4	V	-	33	1		-	-	-	M9+	74	H, MD					5222.4
5321	III	827	0	0		277	4	2	M9-		PI	23080197	Z759	G2a2b2a1a1b1a		5321
5321.1	V	-	-	-		-	4	2	M9-	17 – 18	MD, 1E			G2a2b2a1a1b1a		5321.1
5596	III	823	2	2		280	2	1	BOTH		PI	23881461				5596
5596.1	V	-	-	-		-	2	-	M9-	8	H					5596.1
5596.2	V	-	1	-		-	-	-	M9+	NU	H,S					5596.2
5596.3	V	-	1	-		-	-	-	M9+	3	H,S					5596.3
5626	III	826	1	0		280	2	1	BOTH		PI	23977118	F4036.2	R1b1a1b1a1a2c1a4b8~	W	5626
5626.1	V	-	-	-		-	2	-	M9-	35	H			R1b1a1b1a1a2c1a4b8~	W	5626.1
5626.2	V	-	1	-		-	-	-	M9+	36	H,S			R1b1a1b1a1a2c1a4b8~	W	5626.2
5672	III	825	0	2		248	35	0	M9-		PI	24437979	S7474	E		5672
5672.1	V	-	-	-		-	35	-	M9-	1 – 10	2E			E		5672.1
5700	III	826	0	1		262	19	2	M9-		PI	27390536				5700
5700.1	V	-	-	-		-	19	2	M9-	11 – 20	MD, 1E					5700.1
Columns:
List -- Numerical, ordered by Build 37 Position.
Stage -- I through V
M9+/M9- (0, 1, .) -- these seven columns are the genotype data for each SNP
	Note: For each SNP, the summary SNP data is given, identical to that in Supplementary Table 1.
	Then, multiple extensions, .1, .2, .3, .4 are given as necessary with the specific genotype numbers pertinent to each recognized clade (see next 3 columns JKL).
M9? -- as in Supplementary Table 1, M9- are clades splitting off prior to M9; M9+ are those after M9. BOTH, in the first line summary for each SNP, indicates that variation on both sides of M9 was evaluated for potential clades.
Clades -- as in Supplementary Table 1, simple numerical designation of terminal branches or clades, essentially following alphabetical order given by inferred ISOGG Subgroup name. 1 -- 66 for M9- Clades, 1 -- 94 for M9+ Clades.
	Note: to identify those singleton calls that were NOT supported by additional data (i.e., criteria C1 and/or C2 in Methods), NU is given instead of a clade number. For 3 SNPs, at least a portion of the
	data were deemed BAD and these SNPs excluded.
Res. -- PI SNP Resolution: PI (phylogenetically inconsistent) in each SNP's summary line, followed by one or more of: H (homoplasy), 1E or 2E (1 or 2 genotyping errors predicted), S (flag for singleton calls),
	MD = missing relevent data, BAD (as above in Clades column).
Build 37 Position -- basepair position of SNP according to HG Build 37 (suppressed in extensions).
Name -- SNP's identifier (suppressed in extensions).
ISOGG Subgroup Name -- Subgroup Name assigned each SNP, when available
Amb. -- ISOGG label ambiguity: A for multiple distinct ISOGG labels available, W for wrong for our data (see Supplementary Table 3).
List -- Numerical, ordered by Build 37 Position. Should be identical to first column.
