# Supplementary material for: Characterization of Y chromosome diversity in newfoundland and labrador: evidence for a structured founding population
Source: Eur J Hum Genet. 2024 Oct 29;33(1):98–107. doi: 10.1038/s41431-024-01719-3 (PMC11711158; doi:10.1038/s41431-024-01719-3)
Supplement: Supplementary file 5 — Supplemental Table S4 [file 41431_2024_1719_MOESM5_ESM.xlsx]

## Sheet: Table S4 Full Phylo Gen Tree
																																						ISOGG	Count	M9+/M9-	Clade
																																						E1a2a1	1	M9-	1
																																						E1b1b1a1a1	2	M9-	2
																																						E1b1b1a1b1	1	M9-	3
	E1	37			E1b1b1a1	30			E1b1b1a1b1	23
																																						E1b1b1a1b1a	20	M9-	4
											E1b1b1a1b1a	22
							E1b1b1a1b	28																														E1b1b1a1b1a^	2	M9-	5
																																						E1b1b1a1b2	3	M9-	6
			E1b1b1~	36					E1b1b1a1b2	5
																																						E1b1b1a1b2^	2	M9-	7
																																						E1b1b1b1b	2	M9-	8
																																						E1b1b1b2a1a1~	3	M9-	9
					E1b1b1b2a1a1~	4
																																						E1b1b1b2a1a4	1	M9-	10
																																						G2a1a1a1a1	1	M9-	11
																																						G2a2a1a2a1a	6	M9-	12
			G2a	21
																																						G2a2b1	1	M9-	13
					G2a2	20																																G2a2b2a1	1	M9-	14
																																						G2a2b2a1a1	1	M9-	15
							G2a2b	14			G2a2b2a1	11
																																						G2a2b2a1a1a1a1	1	M9-	16
													G2a2b2a1a1	10																								G2a2b2a1a1b1a	3	M9-	17
															G2a2b2a1a1b1a	7
									G2a2b2	13																												G2a2b2a1a1b1a1a2a1	4	M9-	18
	GHIJK	1073
																																						G2a2b2a1a1c2	1	M9-	19
																																						G2a2b2b1a1	2	M9-	20
																																						H1a1a4b2	1	M9-	21
																																						I1a~	12	M9-	22
																																						I1a1	1	M9-	23
													I1a1	15																								I1a1b1	10	M9-	24
			HIJK	1052											I1a1b1	14																						I1a1b1a1	2	M9-	25
																																						I1a1b1a4a	2	M9-	26
											I1a~	96																										I1a2a1a1~	7	M9-	27
													I1a2a1a1~	22																								I1a2a1a1a	3	M9-	28
															I1a2a1a1a	15																						I1a2a1a1a1	7	M9-	29
																																						I1a2a1a1a2	5	M9-	30
																																						I1a2b	13	M9-	31
													I1a2b	18
																																						I1a2b^	5	M9-	32
																																						I1a3~	18	M9-	33
															I1a3~	22																						I1a3~^	2	M9-	34
													I1a3	29																								I1a3~^^	2	M9-	35
																																						I1a3a	7	M9-	36
																																						I2a1a1a1a~	7	M9-	37
																			I2a1a1a1a~	11
																					I2a1a1a1a1a	4																I2a1a1a1a1a	4	M9-	38
																	I2a1a1	18																									105
									I	201																												I2a1a1b1a~	7	M9-	39
															I2a1a	27
																																						I2a1a2a	6	M9-	40
																	I2a1a2	9
																																						I2a1a2b1a1a1	3	M9-	41
																																						I2a1b1	1	M9-	42
																																						I2a1b1a	1	M9-	43
																	I2a1b1	64																				I2a1b1a~	4	M9-	44
																					I2a1b1a~	10
																																						I2a1b1a1a1a	6	M9-	45
													I2a1	101
																			I2a1b1a	63																		I2a1b1a1b1a1a	1	M9-	46
																																						I2a1b1a2	3	M9-	47
							IJ	224
																																						I2a1b1a2^	2	M9-	48
																					I2a1b1a2	51																I2a1b1a2b1	12	M9-	49
																																						I2a1b1a2b1^	2	M9-	50
																																						I2a1b1a2b1a2	8	M9-	51
											I2a	105			I2a1b	74							I2a1b1a2b1	46
																																						I2a1b1a2b1a2^	3	M9-	52
																																						I2a1b1a2b1a2a1a1a1a	3	M9-	53
																									I2a1b1a2b1a2	32	I2a1b1a2b1a2a1a1a1a	5
																																						I2a1b1a2b1a2a1a1a1a1a	2	M9-	54
																																						I2a1b1a2b1a2a2	3	M9-	55
																																						I2a1b1a2b1a2e2a3~	13	M9-	56
																																						I2a1b2a	9	M9-	57
																	I2a1b2a	10
																																						I2a1b2a^	1	M9-	58
					IJK	1051																																I2a2	4	M9-	59
																																						J1a	1	M9-	60
																																						J2a1a	4	M9-	61
									J	23																												J2a1a1a2b2	2	M9-	62
													J2a1a	9	J2a1a1a2b2	4
																																						J2a1a1a2b2a1a	2	M9-	63
											J2	22																										J2a1a4b	1	M9-	64
																																						J2b2a	3	M9-	65
													J2b2a	13
																																						J2b2a1a1a1a1a	10	M9-	66
																																						T1a1a1b2b2b1a1a	1	M9+	94
																																						O1a1a1	1	M9+	1
									O1	2
																																						O1b1a1a1a1a1	1	M9+	2
																																						Q2a1a1a1	1	M9+	3
							K - T	827
																																						R1a1a1~	9	M9+	4		31
																																						R1a1a1~^	2	M9+	5
																																						R1a1a1b1a1a	1	M9+	6
									P1 or K2b2	824
																																						R1a1a1b1a2b3a	2	M9+	7
													R1a1a1~	31																								R1a1a1b1a3a^	1	M9+	8
																	R1a1a1b1a	17
																																						R1a1a1b1a3a1	3	M9+	9
																					R1a1a1b1a3a1	9																R1a1a1b1a3a1a	4	M9+	10
																							R1a1a1b1a3a1a	6
																			R1a1a1b1a3a	14																		R1a1a1b1a3a1a^	2	M9+	11
															R1a1a1b~	20
																																						R1a1a1b1a3a2	1	M9+	12
																					R1a1a1b1a3a2	2
																																						R1a1a1b1a3a2a1	1	M9+	13
																																						R1a1a1b1a3a3a	2	M9+	14
											R1	823																										R1a1a1b2^	2	M9+	15
																	R1a1a1b2	3
																																						R1a1a1b2a~	1	M9+	16
																																						R1b1a1b1	9	M9+	17
																																						R1b1a1b1a1a	65	M9+	18
																																						R1b1a1b1a1a^	3	M9+	19
																																						R1b1a1b1a1a^^	2	M9+	20
															R1b1a1b1	791																						R1b1a1b1a1a^^^	4	M9+	21
																																						R1b1a1b1a1a^^^^	6	M9+	22
													R1b1a1b	792
																																						R1b1a1b1a1a1	6	M9+	23
																																						R1b1a1b1a1a1^	6	M9+	24
																	R1b1a1b1a1a	782																				R1b1a1b1a1a1a	6	M9+	25
																																						R1b1a1b1a1a1b	9	M9+	26
																					R1b1a1b1a1a1b	16
																																						R1b1a1b1a1a1b1a	7	M9+	27
																																						R1b1a1b1a1a1c1	30	M9+	28
																					R1b1a1b1a1a1c1	56
																																						R1b1a1b1a1a1c1a	26	M9+	29
																																						R1b1a1b1a1a1c2a1	18	M9+	30
																																						R1b1a1b1a1a1c2b	6	M9+	31
																																						R1b1a1b1a1a1c2b1a1a1	1	M9+	32
																							R1b1a1b1a1a1c2b1	14														R1b1a1b1a1a1c2b1b	12	M9+	33
																																						R1b1a1b1a1a1c2b1b2a1	1	M9+	34
																			R1b1a1b1a1a1	223
																																						R1b1a1b1a1a1c2b2a	4	M9+	35
																					R1b1a1b1a1a1c2b	114																R1b1a1b1a1a1c2b2a^	1	M9+	36
																									R1b1a1b1a1a1c2b2a	78												R1b1a1b1a1a1c2b2a1b	13	M9+	37
																																						R1b1a1b1a1a1c2b2a1b1	2	M9+	38
																											R1b1a1b1a1a1c2b2a1b	73										R1b1a1b1a1a1c2b2a1b1a	35	M9+	39
																																						R1b1a1b1a1a1c2b2a1b1a^	2	M9+	40
																													R1b1a1b1a1a1c2b2a1b1	60	R1b1a1b1a1a1c2b2a1b1a	52
																							R1b1a1b1a1a1c2b2	94														R1b1a1b1a1a1c2b2a1b1a1	4	M9+	41
																																	R1b1a1b1a1a1c2b2a1b1a1	15
																																						R1b1a1b1a1a1c2b2a1b1a1a	11	M9+	42
																																						R1b1a1b1a1a1c2b2a1b1b1	6	M9+	43
																																						R1b1a1b1a1a1c2b2b	4	M9+	44
																									R1b1a1b1a1a1c2b2b	16
																																						R1b1a1b1a1a1c2b2b1a~	12	M9+	45
																																						R1b1a1b1a1a1c3	1	M9+	46
																																											479
																																						R1b1a1b1a1a2a1	13	M9+	47
																																						R1b1a1b1a1a2a1^	5	M9+	48
																																						R1b1a1b1a1a2a1^^	1	M9+	49
																																						R1b1a1b1a1a2a1a1~	10	M9+	50
																																						R1b1a1b1a1a2a1a1~^	2	M9+	51
																																						R1b1a1b1a1a2a1a1~^^	2	M9+	52
																			R1b1a1b1a1a2a1	68
																																						R1b1a1b1a1a2a1a1a1~	1	M9+	53
																					R1b1a1b1a1a2a1a1~	22
																							R1b1a1b1a1a2a1a1a1~	7														R1b1a1b1a1a2a1a1a1~^	3	M9+	54
																									R1b1a1b1a1a2a1a1a1~^	6												R1b1a1b1a1a2a1a1a1~^^	2	M9+	55
																																						R1b1a1b1a1a2a1a1a1a	1	M9+	56
																																						R1b1a1b1a1a2a1a1a2	1	M9+	57
																																						R1b1a1b1a1a2a1b1a1~	27	M9+	58
																																						R1b1a1b1a1a2a5~	3	M9+	59
																																						R1b1a1b1a1a2b	10	M9+	60
																			R1b1a1b1a1a2b	47																		R1b1a1b1a1a2b1	20	M9+	61
																					R1b1a1b1a1a2b1	37																R1b1a1b1a1a2b1a~	7	M9+	62
																							R1b1a1b1a1a2b1a~	17
																																						R1b1a1b1a1a2b1a1~	10	M9+	63
																																						R1b1a1b1a1a2c1	4	M9+	64
																																						R1b1a1b1a1a2c1^	1	M9+	65
																																						R1b1a1b1a1a2c1a	112	M9+	66
																																						R1b1a1b1a1a2c1a^	3	M9+	67
																																						R1b1a1b1a1a2c1a^^	2	M9+	68
																																						R1b1a1b1a1a2c1a^^^	2	M9+	69
																																						R1b1a1b1a1a2c1a1a	12	M9+	70
																			R1b1a1b1a1a2c1	351
																																						R1b1a1b1a1a2c1a1a^	3	M9+	71
																							R1b1a1b1a1a2c1a1a	54														R1b1a1b1a1a2c1a1a^^	1	M9+	72
																																						R1b1a1b1a1a2c1a1a1a1a	4	M9+	73
																									R1b1a1b1a1a2c1a1a1a1a	38
																																						R1b1a1b1a1a2c1a1a1a1a1	34	M9+	74
																																						R1b1a1b1a1a2c1a1b	4	M9+	75
																																						R1b1a1b1a1a2c1a1d	7	M9+	76
																																						R1b1a1b1a1a2c1a1f1	7	M9+	77
																					R1b1a1b1a1a2c1a	346
																																						R1b1a1b1a1a2c1a3a2	33	M9+	78
																																						R1b1a1b1a1a2c1a4a	32	M9+	79
																																						R1b1a1b1a1a2c1a4b	17	M9+	80
																																						R1b1a1b1a1a2c1a4b^	2	M9+	81
																							R1b1a1b1a1a2c1a4b	70
																																						R1b1a1b1a1a2c1a4b2	25	M9+	82
																									R1b1a1b1a1a2c1a4b2	51												R1b1a1b1a1a2c1a4b2c	2	M9+	83
																											R1b1a1b1a1a2c1a4b2c	26
																																						R1b1a1b1a1a2c1a4b2c1a	24	M9+	84
																																						R1b1a1b1a1a2c1a5a2a	3	M9+	85
																																						R1b1a1b1a1a2c1a5b1a1	4	M9+	86
																							R1b1a1b1a1a2c1a5b1a1	16														R1b1a1b1a1a2c1a5b1a1a	7	M9+	87
																									R1b1a1b1a1a2c1a5b1a1	12
																																						R1b1a1b1a1a2c1a5b1a1a2	5	M9+	88
																																						R1b1a1b1a1a2c1a5d3	1	M9+	89
																																						R1b1a1b1a1a2e	3	M9+	90
																			R1b1a1b1a1a2e	10																		R1b1a1b1a1a2e1	6	M9+	91
																					R1b1a1b1a1a2e1	7
																																						R1b1a1b1a1a2e1^	1	M9+	92
																																						R1b1a1b2a	1	M9+	93
																																						E
																																						G
																																						H
																																						I
																																						J
																																						T
																																						O
																																						Q
																																						R1a
																																						R1b
